# Supplementary material for: The dynamic trophic architecture of open-ocean protist communities revealed through machine-guided metatranscriptomics
Source: Proc Natl Acad Sci U S A. 2022 Feb 10;119(7):e2100916119. doi: 10.1073/pnas.2100916119 (PMC8851463; doi:10.1073/pnas.2100916119)
Supplement: Supplementary File [file pnas.2100916119.sd01.xlsx]

## Sheet: Sheet1
Supplementary Dataset S1: MMETSP trophic mode label information.
Legend:
Mix: Mixotrophic
Phot: Phototrophic
Het: Heterotrophic
Ax: Axenic
Osmo: osmoheterotroph
M/H: Likely Mixotrophic or Heterotrophic
Un: Undetermined
Note: All diatoms were labeled phototrophic. All amoeba were labeled heterotrophic. Foraminifera were labeled heterotrophic. Parasites were labeled heterotrophic. Chlorophytes were labeled phototrophic unless otherwise noted in the literature.
Organism Name	MMETSP ID	Trophic Mode	Other Factors	Reference
Ochromonas sp. CCMP1393	MMETSP0004	Mix		Nutritional characteristics of a mixotrophic nanoflagellate, Ochromonas sp. 1989. Andersson et al. Microbial Ecology.
Ochromonas sp. CCMP1393	MMETSP0005	Het	Dark	Nutritional characteristics of a mixotrophic nanoflagellate, Ochromonas sp. 1989. Andersson et al. Microbial Ecology.
Prymnesium parvum Texoma1	MMETSP0006	Phot	Ax
Chlamydomonas euryale CCMP219	MMETSP0063	Phot
Chaetoceros affinis CCMP159	MMETSP0090	Phot
Prorocentrum minimum, Strain CCMP1329	MMETSP0057	Phot	Ax
Pyramimonas parkeae CCMP726	MMETSP0059	Phot	Ax
Undescribed Undescribed D1	MMETSP0086	Un
Chaetoceros affinis CCMP159	MMETSP0091	Phot
Prymnesium parvum Texoma1	MMETSP0007	Phot	Ax
Grammatophora oceanica CCMP 410	MMETSP0009	Phot
Corethron hystrix 308	MMETSP0010	Phot
Rhodosorus marinus CCMP 769	MMETSP0011	Phot		Effect of photon fluence rate, nitrogen limitation and nitrogen recovery on the level of phycoerythrin in the unicellular alga, Rhodosorus marinus (Rhodophyceae). 1994. Dupre et al. Physiologia Plantarum.
Skeletonema costatum 1716	MMETSP0013	Phot
Nitszchia sp. RCC80	MMETSP0014	Phot
Odontella aurita isolate 1302-5	MMETSP0015	Phot
Cylindrotheca closterium KMMCC:B-181	MMETSP0017	Phot
Uronema sp. Bbcil	MMETSP0018	Het		Comparative growth rates and yields of ciliates and heterotrophic dinoflagellates. 1998. Strom and Morello. J. Plankton Res.
Dinobryon sp. UTEXLB2267	MMETSP0019	Mix		Light-dependent phagotrophy in the freshwater mixotrophic chrysophyte Dinobryon cylindricum. 1993. Caron et al. Microbial Ecology.
Dinobryon sp. UTEXLB2267	MMETSP0020	Het	Dark	Light-dependent phagotrophy in the freshwater mixotrophic chrysophyte Dinobryon cylindricum. 1993. Caron et al. Microbial Ecology.
Karenia brevis CCMP2229	MMETSP0027	Mix		Grazing by Karenia brevis on Synechococcus enhances its growth rate and may help to sustain blooms. 2009. Gilbert et al. AME.
Karenia brevis CCMP2229	MMETSP0029	Mix		Grazing by Karenia brevis on Synechococcus enhances its growth rate and may help to sustain blooms. 2009. Gilbert et al. AME.
Karenia brevis CCMP2229	MMETSP0030	Mix		Grazing by Karenia brevis on Synechococcus enhances its growth rate and may help to sustain blooms. 2009. Gilbert et al. AME.
Karenia brevis CCMP2229	MMETSP0031	Mix		Grazing by Karenia brevis on Synechococcus enhances its growth rate and may help to sustain blooms. 2009. Gilbert et al. AME.
Dolichomastix tenuilepis CCMP3274	MMETSP0033	Un
Nephroselmis pyriformis CCMP717	MMETSP0034	Mix		Mixotrophy in Chlorophytes and Haptophytes—Effect of Irradiance, Macronutrient, Micronutrient and Vitamin Limitation. 2018. Anderson et al. Front. Microbiol.
Cryptomonas paramecium CCAP977/2a	MMETSP0038	Het		Insight into the Diversity and Evolution of the Cryptomonad Nucleomorph Genome. 2005. Lane et al. Mol. Bio. Evol.
Eutreptiella gymnastica NIES-381	MMETSP0039	Phot	Ax
Lotharella oceanica CCMP622	MMETSP0040	Phot	Ax
Lotharella globosa LEX01	MMETSP0041	Phot	Ax
Lotharella amoebiformis CCMP2058	MMETSP0042	Phot	Ax
Hemiselmis andersenii CCMP644	MMETSP0043	Un
Oxyrrhis marina CCMP1788	MMETSP0044	Het		Dynamics of herbivorous grazing by the heterotrophic dinoflagellate oxyrrhis marina. 1989. Goldman et al. J. Plankton Res.
Bigelowiella natans CCMP 2755	MMETSP0045	Phot	Ax
Guillardia theta CCMP 2712	MMETSP0046	Phot		The Plastid Genome of the Cryptophyte Alga, Guillardia theta: Complete Sequence and Conserved Synteny Groups Confirm Its Common Ancestry with Red Algae. 1999. Douglas and Penny. J. Mol. Evolution.
Chroomonas mesostigmatica_cf, Strain CCMP1168	MMETSP0047	Un
Polytomella parva SAG 63-3	MMETSP0052	Phot	Ax
Prorocentrum minimum, Strain CCMP1329	MMETSP0053	Phot	Ax
Prorocentrum minimum, Strain CCMP1329	MMETSP0055	Phot	Ax
Prorocentrum minimum, Strain CCMP1329	MMETSP0056	Phot	Ax
Pyramimonas parkeae CCMP726	MMETSP0058	Phot	Ax
Undescribed Undescribed D1	MMETSP0087	Un
Alexandrium monilatum CCMP3105	MMETSP0093	Un
Alexandrium monilatum CCMP3105	MMETSP0095	Un
Alexandrium monilatum CCMP3105	MMETSP0096	Un
Alexandrium monilatum CCMP3105	MMETSP0097	Un
NY0313808BC1	MMETSP0098	Un
NY0313808BC1	MMETSP0099	Un
NY0313808BC1	MMETSP0100	Un
Pteridomonas danica PT	MMETSP0101	Het		Vestigial Chloroplasts in Heterotrophic Stramenopiles Pteridomonas danica and Ciliophrys infusionum (Dictyochophyceae). 2002. Sekiguchi et al. Protist.
Pteridomonas danica PT	MMETSP0102	Het		Vestigial Chloroplasts in Heterotrophic Stramenopiles Pteridomonas danica and Ciliophrys infusionum (Dictyochophyceae). 2002. Sekiguchi et al. Protist.
Paraphysomonas imperforata PA2	MMETSP0103	Het		Effects of Temperature on Two Psychrophilic Ecotypes of a Heterotrophic Nanoflagellate, Paraphysomonas imperforata. 1992. Choi and Peters. A&E Microbiol.
Paraphysomonas imperforata PA2	MMETSP0104	Het		Effects of Temperature on Two Psychrophilic Ecotypes of a Heterotrophic Nanoflagellate, Paraphysomonas imperforata. 1992. Choi and Peters. A&E Microbiol.
Acanthoeca-like sp. 10tr	MMETSP0105	Un
Acanthoeca-like sp. 10tr	MMETSP0106	Un
Goniomonas pacifica CCMP1869	MMETSP0107	Het		Genetic diversity of goniomonads: an ancient divergence between marine and freshwater species. 2004. Von der Heyden et al. Eur. J. Phycol.
Goniomonas pacifica CCMP1869	MMETSP0108	Het		Genetic diversity of goniomonads: an ancient divergence between marine and freshwater species. 2004. Von der Heyden et al. Eur. J. Phycol.
Chlorarachnion reptans CCCM449	MMETSP0109	Mix		CYTOLOGY AND ULTRASTRUCTURE OF CHLORARACHNION REPTANS (CHLORARACHNIOPHYTA DIVISIO NOVA, CHLORARACHNIOPHYCEAE CLASSIS NOVA). 1984. Hibberd and Norris. J. Phycol.
Gymnochlora sp. CCMP2014	MMETSP0110	Un
Lotharella globosa CCCM811	MMETSP0111	Un
Lotharella globosa CCCM811	MMETSP0112	Un
Norrisiella sphaerica BC52	MMETSP0113	Un
Goniomonas sp m	MMETSP0114	Het		Genetic diversity of goniomonads: an ancient divergence between marine and freshwater species. 2004. Von der Heyden et al. Eur. J. Phycol.
Durinskia baltica CSIRO CS-38	MMETSP0116	Un
Durinskia baltica CSIRO CS-38	MMETSP0117	Un
Glenodinium foliaceum CCAP 1116/3	MMETSP0118	Un
Glenodinium foliaceum CCAP 1116/3	MMETSP0119	Un
Kryptoperidinium foliaceum CCMP 1326	MMETSP0120	Un
Kryptoperidinium foliaceum CCMP 1326	MMETSP0121	Un
Favella ehrenbergii Fehren 1	MMETSP0123	Het		Effects of high pH on the growth and survival of six marine heterotrophic protists. 2003. Pedersen and Hansen. MEPS.
Aristerostoma sp. ATCC 50986	MMETSP0125	Un
Strombidinopsis acuminatum SPMC142	MMETSP0126	Un
Platyophrya macrostoma WH	MMETSP0127	Het	No light
Symbiodinium kawagutii CCMP2468	MMETSP0132	Un
Symbiodinium kawagutii CCMP2468	MMETSP0133	Un
Symbiodinium kawagutii CCMP2468	MMETSP0134	Un
Symbiodinium kawagutii CCMP2468	MMETSP0135	Un
Pseudo-nitzschia australis 10249 10 AB	MMETSP0139	Phot
Pseudo-nitzschia australis 10249 10 AB	MMETSP0140	Phot
Pseudo-nitzschia australis 10249 10 AB	MMETSP0141	Phot
Pseudo-nitzschia australis 10249 10 AB	MMETSP0142	Phot
Chrysochromulina polylepis CCMP1757	MMETSP0143	Phot	Ax
Chrysochromulina polylepis CCMP1757	MMETSP0145	Phot	Ax
Chrysochromulina polylepis CCMP1757	MMETSP0146	Phot	Ax
Chrysochromulina polylepis CCMP1757	MMETSP0147	Phot	Ax
Chaetoceros debilis MM31A-1	MMETSP0149	Phot
Chaetoceros debilis MM31A-1	MMETSP0150	Phot
Paramoeba atlantica 621/1 / CCAP 1560/9	MMETSP0151	Het
Thalassiothrix antarctica L6-D1	MMETSP0152	Phot
Thalassiothrix antarctica L6-D1	MMETSP0154	Phot
Thalassionema nitzschioides L26-B	MMETSP0156	Phot
Thalassionema nitzschioides L26-B	MMETSP0158	Phot
Odontella Sinensis Grunow 1884	MMETSP0160	Phot
Neoparamoeba aestuarina SoJaBio B1-5/56/2	MMETSP0161	Het
Coccolithus pelagicus ssp braarudi PLY182g	MMETSP0164	Un
Vannella robusta, Strain DIVA3 518/3/11/1/6	MMETSP0166	Het
Rhodella maculata CCMP736	MMETSP0167	Phot		A note on the nutrition of Rhodella. 1970. Turner. British Phycol. J.
Vannella sp. DIVA3 517/6/12	MMETSP0168	Het
Corethron pennatum L29A3	MMETSP0169	Phot
Corethron pennatum L29A3	MMETSP0171	Phot
Vexillifera sp. DIVA3 564/2	MMETSP0173	Het
Proboscia alata PI-D3	MMETSP0174	Phot
Proboscia alata PI-D3	MMETSP0176	Phot
Minchinia chitonis	MMETSP0186	Het		Fine structure of the spores of Minchinia chitonis (Lankester, 1885) Labbé, 1896 (Sporozoa: Haplosporida), a parasite of the chiton, Lepidochitona cinereus. 1980. Ball. Parasitology.
Rosalina sp.	MMETSP0190	Het
Sorites sp.	MMETSP0191	Het
Thraustochytrium sp. LLF1b	MMETSP0198	Het
Thraustochytrium sp. LLF1b	MMETSP0199	Het
Chaetoceros sp. GSL56	MMETSP0200	Phot
Karenia brevis Wilson	MMETSP0201	Mix		Grazing by Karenia brevis on Synechococcus enhances its growth rate and may help to sustain blooms. 2009. Gilbert et al. AME.
Karenia brevis Wilson	MMETSP0202	Mix		Grazing by Karenia brevis on Synechococcus enhances its growth rate and may help to sustain blooms. 2009. Gilbert et al. AME.
Euplotes focardii, Strain TN1	MMETSP0205	Het		UV Radiation and Visible Light Induce hsp70 Gene Expression in the Antarctic Psychrophilic Ciliate Euplotes focardii. 2015. Fulgentini et al. Microb. Ecol.
Euplotes focardii, Strain TN1	MMETSP0206	Het		UV Radiation and Visible Light Induce hsp70 Gene Expression in the Antarctic Psychrophilic Ciliate Euplotes focardii. 2015. Fulgentini et al. Microb. Ecol.
Strombidium inclinatum S3	MMETSP0208	Het		The functional biology of Strombidium sulcatum, a marine oligotrich ciliate (Ciliophora, Oligotrichina). 1988. Fenchel and Jonsson. MEPS
Litonotus pictus P1	MMETSP0209	Un	M/H
Condylostoma magnum COL2	MMETSP0210	Het		Microzooplankton feeding behaviour: grazing on the microbial and the classical food web of African soda lakes. 2013. Burien et al. Hydrobiologia.
Pseudokeronopsis sp. OXSARD2	MMETSP0211	Un	M/H
Euplotes harpa FSP1.4	MMETSP0213	Un	M/H
Protocruzia adherens Boccale	MMETSP0216	Un	M/H
Togula jolla CCCM 725	MMETSP0224	Un
Thoracosphaera heimii CCCM 670 (=CCMP 1069)	MMETSP0225	Phot		Evolution of different life-cycle strategies in oceanic calcareous dinoflagellates. 2007. Meier et al. Eur. J. Phycol.
Polarella glacialis CCMP 1383	MMETSP0227	Phot		Heat shock effects and population survival in the polar dinoflagellate Polarella glacialis. 2012. Zheng et al. J. Exp. Mar. Bio. And Ecol.
Protoceratium reticulatum CCCM 535 (=CCMP 1889)	MMETSP0228	Mix		Phagotrophy in Harmful Algae. 2006. Stoecker et al. Ecological Studies.
Pyrocystis lunula CCCM 517	MMETSP0229	Un
Debaryomyces hansenii J26	MMETSP0232	Un	osmo
Debaryomyces hansenii J26	MMETSP0233	Un	osmo
Debaryomyces hansenii J26	MMETSP0234	Un	osmo
Debaryomyces hansenii J26	MMETSP0235	Un	osmo
Prorocentrum micans CCCM 845	MMETSP0251	Mix		Phagotrophy in Harmful Algae. 2006. Stoecker et al. Ecological Studies.
Prorocentrum lima CCMP 684	MMETSP0252	Un
Noctiluca scintillans	MMETSP0253	Un
Amphidinium carterae CCMP1314	MMETSP0258	Phot		Nutritional Strategies in Dinoflagellates A Review with Emphasis on Cell Biological Aspects. 1992. Schnepf and Elbrächter. Europ. J. Protistol.
Amphidinium carterae CCMP1314	MMETSP0259	Phot		Nutritional Strategies in Dinoflagellates A Review with Emphasis on Cell Biological Aspects. 1992. Schnepf and Elbrächter. Europ. J. Protistol.
Prorocentrum minimum CCMP2233	MMETSP0267	Mix		Phagotrophy in Harmful Algae. 2006. Stoecker et al. Ecological Studies.
Prorocentrum minimum CCMP2233	MMETSP0268	Mix		Phagotrophy in Harmful Algae. 2006. Stoecker et al. Ecological Studies.
Prorocentrum minimum CCMP2233	MMETSP0269	Mix		Phagotrophy in Harmful Algae. 2006. Stoecker et al. Ecological Studies.
Scrippsiella trochoidea CCMP3099	MMETSP0270	Mix		Phagotrophy in Harmful Algae. 2006. Stoecker et al. Ecological Studies.
Scrippsiella trochoidea CCMP3099	MMETSP0271	Mix		Phagotrophy in Harmful Algae. 2006. Stoecker et al. Ecological Studies.
Scrippsiella trochoidea CCMP3099	MMETSP0272	Mix		Phagotrophy in Harmful Algae. 2006. Stoecker et al. Ecological Studies.
Chrysochromulina polylepis UIO037	MMETSP0286	Phot	Ax
Chrysochromulina rotalis UIO044	MMETSP0287	Un
Alveolata sp. CCMP3155	MMETSP0288	Un
Chromera velia CCMP2878	MMETSP0290	Phot		Chromera velia: The Missing Link in the Evolution of Parasitism. 2013. Weatherby and Carter. Adv. Appl. Microbiol.
Heterosigma akashiwo CCMP2393	MMETSP0292	Mix		Phagotrophy in Harmful Algae. 2006. Stoecker et al. Ecological Studies.
Heterosigma akashiwo CCMP2393	MMETSP0294	Mix		Phagotrophy in Harmful Algae. 2006. Stoecker et al. Ecological Studies.
Heterosigma akashiwo CCMP2393	MMETSP0295	Mix		Phagotrophy in Harmful Algae. 2006. Stoecker et al. Ecological Studies.
Heterosigma akashiwo CCMP2393	MMETSP0296	Mix		Phagotrophy in Harmful Algae. 2006. Stoecker et al. Ecological Studies.
Gloeochaete witrockiana SAG 46.84	MMETSP0308	Un
Compsopogon coeruleus SAG 36.94	MMETSP0312	Un
Porphyridium aerugineum SAG 1380-2	MMETSP0313	Phot		Light intensity adaptation of the phycobiliprotein content of the red alga Porphyridium. 1984. Jahn et al. Planta.
Rhodella maculata CCMP 736	MMETSP0314	Un
Rhodosorus marinus UTEX LB 2760	MMETSP0315	Phot		Effect of photon fluence rate, nitrogen limitation and nitrogen recovery on the level of phycoerythrin in the unicellular alga, Rhodosorus marinus (Rhodophyceae). 1994. Dupre et al. Physiologia Plantarum.
Amphora coffeaeformis CCMP127	MMETSP0316	Phot
Amphora coffeaeformis CCMP127	MMETSP0317	Phot
Amphora coffeaeformis CCMP127	MMETSP0318	Phot
Skeletonema marinoi SM1012Hels-07	MMETSP0319	Phot
Skeletonema marinoi SM1012Den-03	MMETSP0320	Phot
Leptocylindrus danicus var. danicus B650	MMETSP0321	Phot
Leptocylindrus danicus var. apora B651	MMETSP0322	Phot
Crypthecodinium cohnii WH (Provasly/Seligo)	MMETSP0323	Un	osmo
Crypthecodinium cohnii WH (Provasly/Seligo)	MMETSP0324	Un	osmo
Crypthecodinium cohnii WH (Provasly/Seligo)	MMETSP0325	Un	osmo
Crypthecodinium cohnii WH (Provasly/Seligo)	MMETSP0326	Un	osmo
Pseudo-nitzschia delicatissima B596	MMETSP0327	Phot
Alexandrium minutum CCMP113	MMETSP0328	Un
Pseudo-nitzschia arenysensis B593	MMETSP0329	Phot
Alexandrium fundyense CCMP1719	MMETSP0347	Un
Scrippsiella Hangoei SHTV-5	MMETSP0359	Un
Scrippsiella Hangoei SHTV-5	MMETSP0360	Un
Scrippsiella Hangoei SHTV-5	MMETSP0361	Un
Scrippsiella hangoei-like SHHI-4	MMETSP0367	Un
Scrippsiella hangoei-like SHHI-4	MMETSP0368	Un
Scrippsiella hangoei-like SHHI-4	MMETSP0369	Un
Peridinium aciculiferum PAER-2	MMETSP0370	Un
Peridinium aciculiferum PAER-2	MMETSP0371	Un
Lankesteria abbottii Grappler Inlet BC	MMETSP0372	Un
Alexandrium tamarense, Strain CCMP1771	MMETSP0378	Phot	Ax
Alexandrium tamarense CCMP1771	MMETSP0380	Phot	Ax
Alexandrium tamarense CCMP1771	MMETSP0382	Phot	Ax
Alexandrium tamarense CCMP1771	MMETSP0384	Phot	Ax
Cyclophora tenuis ECT3854	MMETSP0397	Phot
Thalassiosira rotula CCMP3096	MMETSP0403	Phot
Thalassiosira rotula CCMP3096	MMETSP0404	Phot
Trichosphaerium sp Am-I-7 wt	MMETSP0405	Het
Heterosigma akashiwo CCMP3107	MMETSP0409	Mix		Phagotrophy in Harmful Algae. 2006. Stoecker et al. Ecological Studies.
Heterosigma akashiwo CCMP3107	MMETSP0410	Mix		Phagotrophy in Harmful Algae. 2006. Stoecker et al. Ecological Studies.
Heterosigma akashiwo CCMP3107	MMETSP0411	Mix		Phagotrophy in Harmful Algae. 2006. Stoecker et al. Ecological Studies.
Filamoeba nolandi NC-AS-23-1	MMETSP0413	Het
Heterosigma akashiwo NB	MMETSP0414	Mix		Phagotrophy in Harmful Algae. 2006. Stoecker et al. Ecological Studies.
Heterosigma akashiwo NB	MMETSP0415	Mix		Phagotrophy in Harmful Algae. 2006. Stoecker et al. Ecological Studies.
Heterosigma akashiwo NB	MMETSP0416	Mix		Phagotrophy in Harmful Algae. 2006. Stoecker et al. Ecological Studies.
Mayorella sp BSH-02190019	MMETSP0417	Het
Astrosyne radiata 13vi08-1A	MMETSP0418	Phot
Tetraselmis sp. GSL018	MMETSP0419	Un
Pessonella sp. PRA-29	MMETSP0420	Het
Favella taraikaensis Fe Narragansett Bay	MMETSP0434	Het		Feeding of the tintinnid ciliate Favella taraikaensis on the toxic dinoflagellate Alexandrium tamarense and the fate of prey toxins. 2006. Kamiyama et al. Afr. J. Mar. Sci.
Favella taraikaensis Fe Narragansett Bay	MMETSP0436	Het		Feeding of the tintinnid ciliate Favella taraikaensis on the toxic dinoflagellate Alexandrium tamarense and the fate of prey toxins. 2006. Kamiyama et al. Afr. J. Mar. Sci.
Sexangularia sp. ATCC50979	MMETSP0437	Het
Stereomyxa ramosa Chinc5	MMETSP0439	Het
Stygamoeba regulata BSH-02190019	MMETSP0447	Het
Heterocapsa triquestra CCMP 448	MMETSP0448	Mix		Phagotrophy in Harmful Algae. 2006. Stoecker et al. Ecological Studies.
Strombidium rassoulzadegani ras09	MMETSP0449	Mix		Genetic Identities of Cryptic Species in the Strombidium stylifer/apolatum/oculatum Cluster, Including a Description of Strombidium rassoulzadegani n. sp. 2010. McManus et al. J. Euk. Microbiol.
Oxyrrhis marina CCMP1795	MMETSP0451	Het		Dynamics of herbivorous grazing by the heterotrophic dinoflagellate oxyrrhis marina. 1989. Goldman et al. J. Plankton Res.
Strombidinopsis sp SopsisLIS2011	MMETSP0463	Un	M/H
Mesodinium pulex SPMC105	MMETSP0467	Mix		Prey selection, ingestion and growth responses of the common marine ciliate Mesodinium pulex in the light and in the dark. 2011. Tarangkoon and Hansen. AME.
Oxyrrhis marina	MMETSP0468	Het		Dynamics of herbivorous grazing by the heterotrophic dinoflagellate oxyrrhis marina. 1989. Goldman et al. J. Plankton Res.
Oxyrrhis marina	MMETSP0469	Het		Dynamics of herbivorous grazing by the heterotrophic dinoflagellate oxyrrhis marina. 1989. Goldman et al. J. Plankton Res.
Oxyrrhis marina	MMETSP0470	Het		Dynamics of herbivorous grazing by the heterotrophic dinoflagellate oxyrrhis marina. 1989. Goldman et al. J. Plankton Res.
Oxyrrhis marina	MMETSP0471	Het		Dynamics of herbivorous grazing by the heterotrophic dinoflagellate oxyrrhis marina. 1989. Goldman et al. J. Plankton Res.
Tiarina fusus LIS	MMETSP0472	Un	M/H
Rhodomonas lens RHODO	MMETSP0484	Phot		Phycobiliprotein diffusion in chloroplasts of cryptophyte Rhodomonas CS24. 2009. Mirkovic et al. Photosynthesis Res.
Tetraselmis chuii PLY429	MMETSP0491	Phot		Photoperiod and light intensity effects on growth and utilization of nutrients by the aquaculture feed microalga, Tetraselmis chui (PLY429). 2005. Meseck et al. Aquaculture.
Thalassiosira gravida GMp14c1	MMETSP0492	Phot
Thalassiosira gravida GMp14c1	MMETSP0493	Phot
Thalassiosira gravida GMp14c1	MMETSP0494	Phot
Heterocapsa rotundata SCCAP K-0483	MMETSP0503	Mix		Mixotrophy in Heterocapsa rotundata: A mechanism for dominating the winter phytoplankton. 2016. Millette et al. Limnol. Oceanogr.
Karenia brevis SP3	MMETSP0527	Mix		Grazing by Karenia brevis on Synechococcus enhances its growth rate and may help to sustain blooms. 2009. Gilbert et al. AME.
Karenia brevis SP3	MMETSP0528	Mix		Grazing by Karenia brevis on Synechococcus enhances its growth rate and may help to sustain blooms. 2009. Gilbert et al. AME.
Skeletonema dohrnii SkelB	MMETSP0562	Phot
Skeletonema dohrnii SkelB	MMETSP0563	Phot
Karenia brevis SP1	MMETSP0573	Mix		Grazing by Karenia brevis on Synechococcus enhances its growth rate and may help to sustain blooms. 2009. Gilbert et al. AME.
Karenia brevis SP1	MMETSP0574	Mix		Grazing by Karenia brevis on Synechococcus enhances its growth rate and may help to sustain blooms. 2009. Gilbert et al. AME.
Skeletonema grethea CCMP 1804	MMETSP0578	Phot
Dactyliosolen fragilissimus	MMETSP0580	Phot
Skeletonema japonicum CCMP2506	MMETSP0593	Phot
Isochrysis galbana CCMP 1323	MMETSP0595	Mix		Mixotrophy in Chlorophytes and Haptophytes—Effect of Irradiance, Macronutrient, Micronutrient and Vitamin Limitation. 2018. Anderson et al. Front. Microbiol.
Skeletonema menzelii CCMP793	MMETSP0603	Phot
Skeletonema menzelii CCMP793	MMETSP0604	Phot
Karenia brevis Wilson	MMETSP0648	Mix		Grazing by Karenia brevis on Synechococcus enhances its growth rate and may help to sustain blooms. 2009. Gilbert et al. AME.
Karenia brevis Wilson	MMETSP0649	Mix		Grazing by Karenia brevis on Synechococcus enhances its growth rate and may help to sustain blooms. 2009. Gilbert et al. AME.
Alexandrium margalefi AMGDE01CS-322	MMETSP0661	Un
Amphidinium massartii CS-259	MMETSP0689	Un
Extubocellulus spinifer CCMP396	MMETSP0696	Phot
Extubocellulus spinifer CCMP396	MMETSP0697	Phot
Extubocellulus spinifer CCMP396	MMETSP0698	Phot
Extubocellulus spinifer CCMP396	MMETSP0699	Phot
Asterionellopsis glacialis CCMP134	MMETSP0705	Phot
Asterionellopsis glacialis CCMP134	MMETSP0706	Phot
Asterionellopsis glacialis CCMP134	MMETSP0707	Phot
Asterionellopsis glacialis CCMP134	MMETSP0708	Phot
Asterionellopsis glacialis	MMETSP0713	Phot
Chaetoceros curvisetus	MMETSP0718	Phot
Chaetoceros curvisetus	MMETSP0719	Phot
Amphiprora sp. CCMP467	MMETSP0724	Phot
Amphiprora sp. CCMP467	MMETSP0725	Phot
Amphiprora sp. CCMP467	MMETSP0726	Phot
Amphiprora sp. CCMP467	MMETSP0727	Phot
Fragilariopsis kerguelensis L26-C5	MMETSP0733	Phot
Fragilariopsis kerguelensis L26-C5	MMETSP0734	Phot
Fragilariopsis kerguelensis L26-C5	MMETSP0735	Phot
Fragilariopsis kerguelensis L26-C5	MMETSP0736	Phot
Thalassiosira miniscula CCMP1093	MMETSP0737	Phot
Thalassiosira miniscula CCMP1093	MMETSP0738	Phot
Thalassiosira miniscula CCMP1093	MMETSP0739	Phot
Thalassiosira miniscula CCMP1093	MMETSP0740	Phot
Nitzschia punctata CCMP561	MMETSP0744	Phot
Nitzschia punctata CCMP561	MMETSP0745	Phot
Nitzschia punctata CCMP561	MMETSP0746	Phot
Nitzschia punctata CCMP561	MMETSP0747	Phot
Chaetoceros neogracile CCMP1317	MMETSP0751	Phot
Chaetoceros neogracile CCMP1317	MMETSP0752	Phot
Chaetoceros neogracile CCMP1317	MMETSP0753	Phot
Percolomonas cosmopolitus AE-1 (ATCC 50343)	MMETSP0758	Het		Percolomonas cosmopolitus (Ruinen) n.gen., a new type of filter feeding flagellate from marine plankton. 1986. Fenchel and Patterson. J. Mar. Biol. Assoc. UK
Percolomonas cosmopolitus WS	MMETSP0759	Het		Percolomonas cosmopolitus (Ruinen) n.gen., a new type of filter feeding flagellate from marine plankton. 1986. Fenchel and Patterson. J. Mar. Biol. Assoc. UK
Gambierdiscus australes CAWD 149	MMETSP0766	Phot		DINOFLAGELLATE DIVERSITY AND ABUNDANCE IN TWO BELIZEAN CORAL-REEF MANGROVE LAGOONS: A TEST OF MARGALEF’S MANDALA. 2005. Faust et al. Atoll Res. Bull.
Palpitomonas bilix NIES-2562	MMETSP0780	Het		Palpitomonas bilix gen. et sp. nov.: A novel deep-branching heterotroph possibly related to Archaeplastida or Hacrobia. 2010. Yabuki et al. Protist.
Gymnodinium catenatum GC744	MMETSP0784	Mix		Phagotrophy in Harmful Algae. 2006. Stoecker et al. Ecological Studies.
Bolidomonas pacifica CCMP 1866	MMETSP0785	Phot		Photophysiology of Bolidomonas pacifica. 2013. Thomas and Campbell. J. Plankton Res.
Thalassionema frauenfeldii CCMP 1798	MMETSP0786	Phot
Rhizosolenia setigera CCMP 1694	MMETSP0789	Phot
Alexandrium catenella OF101	MMETSP0790	Mix		Mixotrophy in the newly described dinoflagellate Alexandrium pohangense: A specialist for feeding on the fast-swimming ichthyotoxic dinoflagellate Cochlodinium polykrikoides. 2015. Lim et al. Harmful Algae.
Stephanopyxis turris CCMP 815	MMETSP0794	Phot
Amoebophrya sp. Ameob2	MMETSP0795	Het
Pyrodinium bahamense pbaha01	MMETSP0796	Phot		BIOLUMINESCENT CYCLE OF PHOTOSYNTHETIC DINOFLAGELLATES. 1966. Soli. Limnol. Oceanogr.
Dinophysis acuminata DAEP01	MMETSP0797	Mix		Phagotrophy in Harmful Algae. 2006. Stoecker et al. Ecological Studies.
Myrionecta rubra CCMP2563	MMETSP0798	Mix		Role of feeding in growth and photophysiology of Myrionecta rubra. 2005. Johnson and Stoecker. AME.
Geminigera cryophila CCMP2564	MMETSP0799	Mix		Physiological Responses of Three Species of Antarctic Mixotrophic Phytoflagellates to Changes in Light and Dissolved Nutrients. 2014. McKie-Krisberg et al. Microbiol. Aq. Sys.
Striatella unipunctata CCMP2910	MMETSP0800	Phot
Micromonas sp. CCMP2099	MMETSP0802	Mix		Mixotrophy in Chlorophytes and Haptophytes—Effect of Irradiance, Macronutrient, Micronutrient and Vitamin Limitation. 2018. Anderson et al. Front. Microbiol.
Crustomastix stigmata CCMP3273	MMETSP0803	Un
Tetraselmis astigmatica CCMP880	MMETSP0804	Un
Prasinoderma coloniale CCMP1413	MMETSP0806	Phot		Prasinoderma coloniale gen. et sp. nov., a new pelagic coccoid prasinophyte from the western Pacific Ocean. 1996. Hasegawa et al. Phycologia.
Picocystis salinarum CCMP1897	MMETSP0807	Un
Eutreptiella gymnastica-like CCMP1594	MMETSP0809	Un
Eutreptiella gymnastica-like CCMP1594	MMETSP0810	Un
Eutreptiella gymnastica-like CCMP1594	MMETSP0811	Un
Dinobryon sp. UTEXLB2267	MMETSP0812	Mix		Light-dependent phagotrophy in the freshwater mixotrophic chrysophyte Dinobryon cylindricum. 1993. Caron et al. Microbial Ecology.
Prymnesium parvum Texoma1	MMETSP0814	Mix
Prymnesium parvum Texoma1	MMETSP0815	Mix
Proboscia inermis CCAP1064/1	MMETSP0816	Un
Tetraselmis striata LANL1001	MMETSP0817	Un
Tetraselmis striata LANL1001	MMETSP0818	Un
Tetraselmis striata LANL1001	MMETSP0819	Un
Tetraselmis striata LANL1001	MMETSP0820	Un
Pseudo-nitzschia fraudulenta WWA7	MMETSP0850	Phot
Pseudo-nitzschia fraudulenta WWA7	MMETSP0851	Phot
Pseudo-nitzschia fraudulenta WWA7	MMETSP0852	Phot
Pseudo-nitzschia fraudulenta WWA7	MMETSP0853	Phot
Thalassiosira weissflogii CCMP1336	MMETSP0878	Phot
Thalassiosira weissflogii CCMP1336	MMETSP0879	Phot
Thalassiosira weissflogii CCMP1336	MMETSP0880	Phot
Thalassiosira weissflogii CCMP1336	MMETSP0881	Phot
Pelagococcus subviridis CCMP1429	MMETSP0882	Un
Pelagococcus subviridis CCMP1429	MMETSP0883	Un
Pelagococcus subviridis CCMP1429	MMETSP0884	Un
Pelagococcus subviridis CCMP1429	MMETSP0885	Un
Pelagomonas calceolata CCMP1756	MMETSP0886	Un
Pelagomonas calceolata CCMP1756	MMETSP0887	Un
Pelagomonas calceolata CCMP1756	MMETSP0888	Un
Pelagomonas calceolata CCMP1756	MMETSP0889	Un
Aureoumbra lagunensis CCMP1510	MMETSP0890	Phot		ANALYSES OF THE COMPLETE CHLOROPLAST GENOME SEQUENCES OF TWO MEMBERS OF THE PELAGOPHYCEAE: AUREOCOCCUS ANOPHAGEFFERENS CCMP1984 AND AUREOUMBRA LAGUNENSIS CCMP1507. 2010. Ong et al. J. Phycol.
Aureoumbra lagunensis CCMP1510	MMETSP0891	Phot		ANALYSES OF THE COMPLETE CHLOROPLAST GENOME SEQUENCES OF TWO MEMBERS OF THE PELAGOPHYCEAE: AUREOCOCCUS ANOPHAGEFFERENS CCMP1984 AND AUREOUMBRA LAGUNENSIS CCMP1507. 2010. Ong et al. J. Phycol.
Aureoumbra lagunensis CCMP1510	MMETSP0892	Phot		ANALYSES OF THE COMPLETE CHLOROPLAST GENOME SEQUENCES OF TWO MEMBERS OF THE PELAGOPHYCEAE: AUREOCOCCUS ANOPHAGEFFERENS CCMP1984 AND AUREOUMBRA LAGUNENSIS CCMP1507. 2010. Ong et al. J. Phycol.
Aureoumbra lagunensis CCMP1510	MMETSP0893	Phot		ANALYSES OF THE COMPLETE CHLOROPLAST GENOME SEQUENCES OF TWO MEMBERS OF THE PELAGOPHYCEAE: AUREOCOCCUS ANOPHAGEFFERENS CCMP1984 AND AUREOUMBRA LAGUNENSIS CCMP1507. 2010. Ong et al. J. Phycol.
Heterosigma akashiwo CCMP 452	MMETSP0894	Mix		Phagotrophy in Harmful Algae. 2006. Stoecker et al. Ecological Studies.
Heterosigma akashiwo CCMP 452	MMETSP0895	Mix		Phagotrophy in Harmful Algae. 2006. Stoecker et al. Ecological Studies.
Heterosigma akashiwo CCMP 452	MMETSP0896	Mix		Phagotrophy in Harmful Algae. 2006. Stoecker et al. Ecological Studies.
Heterosigma akashiwo CCMP 452	MMETSP0897	Mix		Phagotrophy in Harmful Algae. 2006. Stoecker et al. Ecological Studies.
Thalassiosira weissflogii CCMP1010	MMETSP0898	Phot
Thalassiosira weissflogii CCMP1010	MMETSP0899	Phot
Thalassiosira weissflogii CCMP1010	MMETSP0900	Phot
Thalassiosira weissflogii CCMP1010	MMETSP0901	Phot
Thalassiosira antarctica CCMP982	MMETSP0902	Phot
Thalassiosira antarctica CCMP982	MMETSP0903	Phot
Thalassiosira antarctica CCMP982	MMETSP0904	Phot
Thalassiosira antarctica CCMP982	MMETSP0905	Phot
Fragilariopsis kerguelensis L2-C3	MMETSP0906	Phot
Fragilariopsis kerguelensis L2-C3	MMETSP0907	Phot
Fragilariopsis kerguelensis L2-C3	MMETSP0908	Phot
Fragilariopsis kerguelensis L2-C3	MMETSP0909	Phot
Thalassiosira rotula GSO102	MMETSP0910	Phot
Thalassiosira rotula GSO102	MMETSP0911	Phot
Thalassiosira rotula GSO102	MMETSP0912	Phot
Thalassiosira rotula GSO102	MMETSP0913	Phot
Aureococcus anophagefferens CCMP1850	MMETSP0914	Phot		ANALYSES OF THE COMPLETE CHLOROPLAST GENOME SEQUENCES OF TWO MEMBERS OF THE PELAGOPHYCEAE: AUREOCOCCUS ANOPHAGEFFERENS CCMP1984 AND AUREOUMBRA LAGUNENSIS CCMP1507. 2010. Ong et al. J. Phycol.
Aureococcus anophagefferens CCMP1850	MMETSP0915	Phot		ANALYSES OF THE COMPLETE CHLOROPLAST GENOME SEQUENCES OF TWO MEMBERS OF THE PELAGOPHYCEAE: AUREOCOCCUS ANOPHAGEFFERENS CCMP1984 AND AUREOUMBRA LAGUNENSIS CCMP1507. 2010. Ong et al. J. Phycol.
Aureococcus anophagefferens CCMP1850	MMETSP0916	Phot		ANALYSES OF THE COMPLETE CHLOROPLAST GENOME SEQUENCES OF TWO MEMBERS OF THE PELAGOPHYCEAE: AUREOCOCCUS ANOPHAGEFFERENS CCMP1984 AND AUREOUMBRA LAGUNENSIS CCMP1507. 2010. Ong et al. J. Phycol.
Aureococcus anophagefferens CCMP1850	MMETSP0917	Phot		ANALYSES OF THE COMPLETE CHLOROPLAST GENOME SEQUENCES OF TWO MEMBERS OF THE PELAGOPHYCEAE: AUREOCOCCUS ANOPHAGEFFERENS CCMP1984 AND AUREOUMBRA LAGUNENSIS CCMP1507. 2010. Ong et al. J. Phycol.
Skeletonema marinoi skelA	MMETSP0918	Phot
Skeletonema marinoi skelA	MMETSP0920	Phot
Perkinsus chesapeaki ATCC PRA-65	MMETSP0924	Un
Perkinsus chesapeaki ATCC PRA-65	MMETSP0925	Un
Ostreococcus mediterraneus clade-D-RCC2572	MMETSP0929	Phot		Morphology, Genome Plasticity, and Phylogeny in the Genus Ostreococcus Reveal a Cryptic Species, O. mediterraneus sp. nov. (Mamiellales, Mamiellophyceae). 2013. Subirana et al. Protist.
Ostreococcus mediterraneus clade-D-RCC1621	MMETSP0930	Phot		Morphology, Genome Plasticity, and Phylogeny in the Genus Ostreococcus Reveal a Cryptic Species, O. mediterraneus sp. nov. (Mamiellales, Mamiellophyceae). 2013. Subirana et al. Protist.
Ostreococcus mediterraneus clade-D-RCC2596	MMETSP0932	Phot		Morphology, Genome Plasticity, and Phylogeny in the Genus Ostreococcus Reveal a Cryptic Species, O. mediterraneus sp. nov. (Mamiellales, Mamiellophyceae). 2013. Subirana et al. Protist.
Ostreococcus prasinos BCC99000	MMETSP0933	Phot		Morphology, Genome Plasticity, and Phylogeny in the Genus Ostreococcus Reveal a Cryptic Species, O. mediterraneus sp. nov. (Mamiellales, Mamiellophyceae). 2013. Subirana et al. Protist.
Ostreococcus mediterraneus clade-D-RCC2573	MMETSP0936	Phot		Morphology, Genome Plasticity, and Phylogeny in the Genus Ostreococcus Reveal a Cryptic Species, O. mediterraneus sp. nov. (Mamiellales, Mamiellophyceae). 2013. Subirana et al. Protist.
Ostreococcus mediterraneus clade-D-RCC2593	MMETSP0937	Phot		Morphology, Genome Plasticity, and Phylogeny in the Genus Ostreococcus Reveal a Cryptic Species, O. mediterraneus sp. nov. (Mamiellales, Mamiellophyceae). 2013. Subirana et al. Protist.
Ostreococcus mediterraneus clade-D-RCC1107	MMETSP0938	Phot		Morphology, Genome Plasticity, and Phylogeny in the Genus Ostreococcus Reveal a Cryptic Species, O. mediterraneus sp. nov. (Mamiellales, Mamiellophyceae). 2013. Subirana et al. Protist.
Ostreococcus lucimarinus clade-A-BCC118000	MMETSP0939	Phot		Morphology, Genome Plasticity, and Phylogeny in the Genus Ostreococcus Reveal a Cryptic Species, O. mediterraneus sp. nov. (Mamiellales, Mamiellophyceae). 2013. Subirana et al. Protist.
Prasinococcus capsulatus CCMP1194	MMETSP0941	Un
Cafeteria roenbergensis E4-10	MMETSP0942	Het		Crash of a population of the marine heterotrophic flagellate Cafeteria roenbergensis by viral infection. 2007. Massana et al. Env. Microbiol.
Isochrysis galbana CCMP1323	MMETSP0943	Mix		Mixotrophy in Chlorophytes and Haptophytes—Effect of Irradiance, Macronutrient, Micronutrient and Vitamin Limitation. 2018. Anderson et al. Front. Microbiol.
Isochrysis galbana CCMP1323	MMETSP0944	Mix		Mixotrophy in Chlorophytes and Haptophytes—Effect of Irradiance, Macronutrient, Micronutrient and Vitamin Limitation. 2018. Anderson et al. Front. Microbiol.
Vaucheria litorea CCMP2940	MMETSP0945	Phot		The acquisition of phototrophy: adaptive strategies of hosting endosymbionts and organelles. 2011. Johnson. Photosynthesis Res.
Vaucheria litorea CCMP2940	MMETSP0946	Phot		The acquisition of phototrophy: adaptive strategies of hosting endosymbionts and organelles. 2011. Johnson. Photosynthesis Res.
Chattonella subsalsa CCMP2191	MMETSP0947	Mix		Mixotrophy in Red Tide Algae Raphidophytes. 2011. Jeong. J. Euk. Microbiol.
Chattonella subsalsa CCMP2191	MMETSP0948	Mix		Mixotrophy in Red Tide Algae Raphidophytes. 2011. Jeong. J. Euk. Microbiol.
Chattonella subsalsa CCMP2191	MMETSP0949	Mix		Mixotrophy in Red Tide Algae Raphidophytes. 2011. Jeong. J. Euk. Microbiol.
Chattonella subsalsa CCMP2191	MMETSP0950	Mix		Mixotrophy in Red Tide Algae Raphidophytes. 2011. Jeong. J. Euk. Microbiol.
Aplanochytrium sp PBS07	MMETSP0954	Het
Aplanochytrium sp PBS07	MMETSP0955	Het
Aplanochytrium sp PBS07	MMETSP0956	Het
Aplanochytrium sp PBS07	MMETSP0957	Het
Aurantiochytrium limacinum ATCCMYA-1381	MMETSP0958	Het
Aurantiochytrium limacinum ATCCMYA-1381	MMETSP0959	Het
Aurantiochytrium limacinum ATCCMYA-1381	MMETSP0960	Het
Aurantiochytrium limacinum ATCCMYA-1381	MMETSP0961	Het
Schizochytrium aggregatum ATCC28209	MMETSP0962	Het
Schizochytrium aggregatum ATCC28209	MMETSP0963	Het
Schizochytrium aggregatum ATCC28209	MMETSP0964	Het
Schizochytrium aggregatum ATCC28209	MMETSP0965	Het
Thalassiosira oceanica CCMP1005	MMETSP0970	Phot
Thalassiosira oceanica CCMP1005	MMETSP0971	Phot
Thalassiosira oceanica CCMP1005	MMETSP0972	Phot
Thalassiosira oceanica CCMP1005	MMETSP0973	Phot
non described non described CCMP2097	MMETSP0974	Un
non described non described CCMP2097	MMETSP0975	Un
non described non described CCMP2097	MMETSP0976	Un
non described non described CCMP2097	MMETSP0977	Un
non described non described CCMP 2436	MMETSP0982	Un
non described non described CCMP 2436	MMETSP0983	Un
non described non described CCMP 2436	MMETSP0984	Un
non described non described CCMP 2436	MMETSP0985	Un
non described non described CCMP2293	MMETSP0986	Un
non described non described CCMP2293	MMETSP0987	Un
non described non described CCMP2293	MMETSP0988	Un
non described non described CCMP2293	MMETSP0989	Un
non described non described CCMP2098	MMETSP0990	Un
non described non described CCMP2098	MMETSP0991	Un
non described non described CCMP2098	MMETSP0992	Un
non described non described CCMP2098	MMETSP0993	Un
Emiliania huxleyi 379	MMETSP0994	Un
Emiliania huxleyi 379	MMETSP0995	Un
Emiliania huxleyi 379	MMETSP0996	Un
Emiliania huxleyi 379	MMETSP0997	Un
Ditylum brightwellii GSO105	MMETSP0998	Phot
Ditylum brightwellii GSO105	MMETSP1001	Phot
Ditylum brightwellii GSO103	MMETSP1005	Phot
Emiliania huxleyi 374	MMETSP1006	Un
Emiliania huxleyi 374	MMETSP1007	Un
Emiliania huxleyi 374	MMETSP1008	Un
Emiliania huxleyi 374	MMETSP1009	Un
Ditylum brightwellii GSO104	MMETSP1010	Phot
Ditylum brightwellii GSO104	MMETSP1012	Phot
Ditylum brightwellii GSO104	MMETSP1013	Phot
Karlodinium micrum CCMP2283	MMETSP1015	Mix		Phagotrophy in Harmful Algae. 2006. Stoecker et al. Ecological Studies.
Karlodinium micrum CCMP2283	MMETSP1016	Mix		Phagotrophy in Harmful Algae. 2006. Stoecker et al. Ecological Studies.
Karlodinium micrum CCMP2283	MMETSP1017	Mix		Phagotrophy in Harmful Algae. 2006. Stoecker et al. Ecological Studies.
Lingulodinium polyedra CCMP 1738	MMETSP1032	Mix		Phagotrophy in Harmful Algae. 2006. Stoecker et al. Ecological Studies.
Lingulodinium polyedra CCMP 1738	MMETSP1033	Mix		Phagotrophy in Harmful Algae. 2006. Stoecker et al. Ecological Studies.
Lingulodinium polyedra CCMP 1738	MMETSP1034	Mix		Phagotrophy in Harmful Algae. 2006. Stoecker et al. Ecological Studies.
Lingulodinium polyedra CCMP 1738	MMETSP1035	Mix		Phagotrophy in Harmful Algae. 2006. Stoecker et al. Ecological Studies.
Azadinium spinosum 3D9	MMETSP1036	Un
Azadinium spinosum 3D9	MMETSP1037	Un
Azadinium spinosum 3D9	MMETSP1038	Un
Skeletonema marinoi FE7	MMETSP1039	Phot
Skeletonema marinoi FE60	MMETSP1040	Phot
Hemiselmis andersenii CCMP439	MMETSP1041	Phot
Hemiselmis andersenii CCMP1180	MMETSP1042	Phot
Hemiselmis andersenii CCMP441	MMETSP1043	Phot
Rhodomonas salina CCMP1319	MMETSP1047	Phot		Light and temperature acclimation of Rhodomonas salina (Cryptophyceae): photosynthetic performance. 2002. Hammer et al. AME.
Hanusia phi CCMP325	MMETSP1048	Un
Proteomonas sulcata CCMP704	MMETSP1049	Phot
Cryptomonas curvata CCAP979/52	MMETSP1050	Phot		Ultrastructure of the flagellar apparatus in Rhinomonas reticulata var. atrorosea (Cryptophyceae, Cryptophyta). 2013. Nam et al. Algae.
Bigelowiella natans CCMP623	MMETSP1052	Mix		ULTRASTRUCTURAL STUDIES ON BIGELOWIELLA NATANS, GEN. ET SP. NOV., A CHLORARACHNIOPHYTE FLAGELLATE. 2001. Moestrup and Sengco. J. Phycol.
Bigelowiella natans CCMP1259	MMETSP1054	Mix		ULTRASTRUCTURAL STUDIES ON BIGELOWIELLA NATANS, GEN. ET SP. NOV., A CHLORARACHNIOPHYTE FLAGELLATE. 2001. Moestrup and Sengco. J. Phycol.
Bigelowiella natans CCMP1258.1	MMETSP1055	Mix		ULTRASTRUCTURAL STUDIES ON BIGELOWIELLA NATANS, GEN. ET SP. NOV., A CHLORARACHNIOPHYTE FLAGELLATE. 2001. Moestrup and Sengco. J. Phycol.
Cyclotella meneghiniana CCMP 338	MMETSP1057	Phot
Detonula confervacea CCMP 353	MMETSP1058	Phot
Thalassiosira sp. FW	MMETSP1059	Phot
Pseudo-nitzschia pungens cf. cingulata	MMETSP1060	Phot
Pseudo-nitzschia pungens cf. pungens	MMETSP1061	Phot
Ditylum brightwellii Pop1 (SS4)	MMETSP1062	Phot
Ditylum brightwellii Pop2 (SS10)	MMETSP1063	Phot
Aulacoseira subarctica CCAP 1002/5	MMETSP1064	Phot
Amphiprora paludosa CCMP125	MMETSP1065	Phot
Coscinodiscus wailesii CCMP2513	MMETSP1066	Phot
Thalassiosira punctigera Tpunct2005C2	MMETSP1067	Phot
Pseudopedinella elastica CCMP716	MMETSP1068	Mix		Presence, abundance and bacterivory of the mixotrophic algae Pseudopedinella (Dictyochophyceae) in freshwater environments. 2016. Gerea et al. AME.
Minutocellus polymorphus NH13	MMETSP1070	Phot
Thalassiosira sp. NH16	MMETSP1071	Phot
Ceratium fusus PA161109	MMETSP1074	Un
Ceratium fusus PA161109	MMETSP1075	Un
Micromonas sp CCMP1646	MMETSP1080	Phot	Ax
Pyramimonas amylifera CCMP720	MMETSP1081	Un
Micromonas sp. NEPCC29	MMETSP1082	Mix		Mixotrophy in Chlorophytes and Haptophytes—Effect of Irradiance, Macronutrient, Micronutrient and Vitamin Limitation. 2018. Anderson et al. Front. Microbiol.
Prymnesium parvum, Strain Texoma1	MMETSP1083	Het	Dark
Micromonas sp. RCC472	MMETSP1084	Mix		Mixotrophy in Chlorophytes and Haptophytes—Effect of Irradiance, Macronutrient, Micronutrient and Vitamin Limitation. 2018. Anderson et al. Front. Microbiol.
Pycnococcus sp CCMP1998	MMETSP1085	Phot		Analysis of photosynthetic picoeukaryote diversity at open ocean sites in the Arabian Sea using a PCR biased towards marine algal plastids. 2006. Fuller et al. AME.
Cyanoptyche gloeocystis SAG4.97	MMETSP1086	Un
Gloeochaete wittrockiana SAG46.84	MMETSP1089	Un
Isochrysis sp CCMP1244	MMETSP1090	Un
Rhodomonas sp. CCMP768	MMETSP1091	Phot		Light and temperature acclimation of Rhodomonas salina (Cryptophyceae): photosynthetic performance. 2002. Hammer et al. AME.
Chrysochromulina brevifilum UTEX LB 985	MMETSP1094	Mix		The relationship between photoacclimation and phagotrophy with respect to chlorophyll a, carbon and nitrogen content, and cell size of Chrysochromulina brevifilum (Prymnesiophyceae) 1995. Jones et al. Phycologia.
Chromulina nebulosa UTEXLB2642	MMETSP1095	Un
Chrysochromulina ericina CCMP281	MMETSP1096	Mix		Mixotrophy in Chlorophytes and Haptophytes—Effect of Irradiance, Macronutrient, Micronutrient and Vitamin Limitation. 2018. Anderson et al. Front. Microbiol.
Pseudopedinella elastica CCMP716	MMETSP1097	Mix		Presence, abundance and bacterivory of the mixotrophic algae Pseudopedinella (Dictyochophyceae) in freshwater environments. 2016. Gerea et al. AME.
Spumella elongata CCAP 955/1	MMETSP1098	Un
Phaeocystis antarctica Caron Lab Isolate	MMETSP1100	Phot		The life cycle of Phaeocystis: state of knowledge and presumptive role in ecology. 2007. Rousseau et al. Biogeochemistry.
Rhodomonas abbreviata Caron Lab Isolate	MMETSP1101	Un
Geminigera sp. Caron Lab Isolate	MMETSP1102	Un
Paraphysomonas bandaiensis Caron Lab Isolate	MMETSP1103	Het		MOLECULAR PHYLOGENETIC ANALYSIS OF THE HETEROTROPHIC CHRYSOPHYTE GENUS PARAPHYSOMONAS (CHRYSOPHYCEAE), AND THE DESIGN OF rRNA‐TARGETED OLIGONUCLEOTIDE PROBES FOR TWO SPECIES. 2002. Caron et al. J. Phycol.
Cafeteria sp. Caron Lab Isolate	MMETSP1104	Het		Feeding by heterotrophic dinoflagellates on the common marine heterotrophic nanoflagellate Cafeteria sp. 2007. Jeong et al. MEPS.
Ochromonas sp. BG-1	MMETSP1105	Mix		Nutritional characteristics of a mixotrophic nanoflagellate, Ochromonas sp. 1989. Andersson et al. Microbial Ecology.
Mantoniella antarctica SL-175	MMETSP1106	Mix		Mixotrophy in Chlorophytes and Haptophytes—Effect of Irradiance, Macronutrient, Micronutrient and Vitamin Limitation. 2018. Anderson et al. Front. Microbiol.
Paraphysomonas vestita GFlagA	MMETSP1107	Het		MOLECULAR PHYLOGENETIC ANALYSIS OF THE HETEROTROPHIC CHRYSOPHYTE GENUS PARAPHYSOMONAS (CHRYSOPHYCEAE), AND THE DESIGN OF rRNA‐TARGETED OLIGONUCLEOTIDE PROBES FOR TWO SPECIES. 2002. Caron et al. J. Phycol.
Symbiodinium sp. CCMP421	MMETSP1110	Un
Neobodo designis CCAP 1951/1	MMETSP1114	Un
Symbiodinium sp. CCMP2430	MMETSP1115	Un
Symbiodinium sp. CCMP2430	MMETSP1116	Un
Symbiodinium sp. CCMP2430	MMETSP1117	Un
Symbiodinium sp. Mp	MMETSP1122	Un
Symbiodinium sp. Mp	MMETSP1123	Un
Symbiodinium sp. Mp	MMETSP1124	Un
Symbiodinium sp. Mp	MMETSP1125	Un
Dunaliella tertiolecta CCMP1320	MMETSP1126	Phot	Ax
Dunaliella tertiolecta CCMP1320	MMETSP1127	Phot	Ax
Dunaliella tertiolecta CCMP1320	MMETSP1128	Phot	Ax
Isochrysis sp. CCMP1324	MMETSP1129	Phot	Ax
Isochrysis sp. CCMP1324	MMETSP1130	Phot	Ax
Isochrysis sp. CCMP1324	MMETSP1131	Phot	Ax
Isochrysis sp. CCMP1324	MMETSP1132	Phot	Ax
Pleurochrysis carterae CCMP645	MMETSP1136	Phot	Ax
Pleurochrysis carterae CCMP645	MMETSP1137	Phot	Ax
Pleurochrysis carterae CCMP645	MMETSP1138	Phot	Ax
Pavlova sp. CCMP459	MMETSP1139	Phot	Ax
Pavlova sp. CCMP459	MMETSP1140	Phot	Ax
non described non described CCMP2298	MMETSP1141	Un
non described non described CCMP2298	MMETSP1142	Un
non described non described CCMP2298	MMETSP1143	Un
non described non described CCMP2298	MMETSP1144	Un
Lessardia elongata SPMC 104	MMETSP1147	Het		LESSARDIA ELONGATA GEN. ET SP. NOV. (DINOFLAGELLATA, PERIDINIALES, PODOLAMPACEAE) AND THE TAXONOMIC POSITION OF THE GENUS ROSCOFFIA. 2003. Saldarriaga et al. J. Phycol.
Gyrodinium dominans SPMC 103	MMETSP1148	Het		Growth and grazing of a naked heterotrophic dinoflagellate, Gyrodinium dominans. 1995. Nakamura et al. AME.
Emiliania huxleyi PLY M219	MMETSP1150	Un
Emiliania huxleyi PLY M219	MMETSP1151	Un
Emiliania huxleyi PLY M219	MMETSP1152	Un
Emiliania huxleyi PLY M219	MMETSP1153	Un
Emiliania huxleyi CCMP370	MMETSP1154	Un
Emiliania huxleyi CCMP370	MMETSP1155	Un
Emiliania huxleyi CCMP370	MMETSP1156	Un
Emiliania huxleyi CCMP370	MMETSP1157	Un
Picocystis salinarum CCMP1897	MMETSP1159	Phot
Pinguiococcus pyrenoidosus CCMP2078	MMETSP1160	Phot		Pinguiococcus pyrenoidosus gen. et sp. nov. (Pinguiophyceae), a new marine coccoid alga. 2006. Andersen et al. Phycol. Res.
Picochlorum oklahomensis CCMP2329	MMETSP1161	Phot
Phaeocystis Sp CCMP2710	MMETSP1162	Phot		The life cycle of Phaeocystis: state of knowledge and presumptive role in ecology. 2007. Rousseau et al. Biogeochemistry.
Phaeomonas parva CCMP2877	MMETSP1163	Phot		Ultrastructure and taxonomy of a marine photosynthetic stramenopile Phaeomonas parva gen. et sp. nov. (Pinguiophyceae) with emphasis on the flagellar apparatus architecture. 2006. Honda and Inouye. Phycol. Res.
Chrysoreinhardia sp CCMP2950	MMETSP1164	Un
Chrysocystis fragilis CCMP3189	MMETSP1165	Un
Chrysoreinhardia sp CCMP3193	MMETSP1166	Un
Mallomonas Sp CCMP3275	MMETSP1167	Phot		Ecology of mixotrophic flagellates with special reference to Chrysophyceae in Danish lakes. 1998. Olrik. Hydrobiologia.
Pyramimonas obovata CCMP722	MMETSP1169	Un
Sarcinochrysis sp CCMP770	MMETSP1170	Un
Helicotheca tamensis CCMP826	MMETSP1171	Phot
Timspurckia oligopyrenoides CCMP3278	MMETSP1172	Un
Rhizochromulina marina cf CCMP1243	MMETSP1173	Un
Dictyocha speculum CCMP1381	MMETSP1174	Un
Triceratium dubium CCMP147	MMETSP1175	Phot
Synedropsis recta cf CCMP1620	MMETSP1176	Phot
Ochromonas sp CCMP1899	MMETSP1177	Mix		Nutritional characteristics of a mixotrophic nanoflagellate, Ochromonas sp. 1989. Andersson et al. Microbial Ecology.
Undescribed Undescribed CCMP2000	MMETSP1178	Un
Chlamydomonas cf sp CCMP681	MMETSP1180	Phot
Genus nov. species nov. RCC998	MMETSP1309	Un
Genus nov. species nov. RCC2339	MMETSP1310	Un
Genus nov. species nov. RCC856	MMETSP1311	Un
Genus nov. species nov. RCC2335	MMETSP1312	Un
Prasinoderma singularis RCC927	MMETSP1315	Phot
Pycnococcus provasolii RCC2336	MMETSP1316	Phot
Undescribed Undescribed Undescribed	MMETSP1317	Un
Partenskyella glossopodia RCC365	MMETSP1318	Un
Bolidomonas pacifica RCC208	MMETSP1319	Un
Bolidomonas sp. RCC2347	MMETSP1320	Un
Bolidomonas sp. RCC1657	MMETSP1321	Un
Minutocellus polymorphus RCC2270	MMETSP1322	Phot
Florenciella parvula RCC1693	MMETSP1323	Un
Florenciella sp. RCC1587	MMETSP1324	Un
Genus nov. species nov. RCC2288	MMETSP1326	Un
Micromonas pusilla RCC2306	MMETSP1327	Mix		Mixotrophy in Chlorophytes and Haptophytes—Effect of Irradiance, Macronutrient, Micronutrient and Vitamin Limitation. 2018. Anderson et al. Front. Microbiol.
Pelagomonas calceolata RCC969	MMETSP1328	Un
Genus nov. species nov. RCC1024	MMETSP1329	Un
Picochlorum sp. RCC944	MMETSP1330	Un
Scyphosphaera apsteinii RCC1455	MMETSP1333	Un
Calcidiscus leptoporus RCC1130	MMETSP1334	Un
Chrysoculter rhomboideus RCC1486	MMETSP1335	Un
Chaetoceros cf. neogracile RCC1993	MMETSP1336	Phot
Pelagodinium RCC1491	MMETSP1338	Un
Fibrocapsa japonica CCMP1661	MMETSP1339	Mix		Mixotrophy in Red Tide Algae Raphidophytes. 2011. Jeong. J. Euk. Microbiol.
Florenciella parvula CCMP2471	MMETSP1344	Un
Fabrea salina	MMETSP1345	Het		Rearing of Fabrea salina Henneguy (Ciliophora, Heterotrichida) with three unicellular feeds. 2008. Guermazi et al. Comptes Rendus Biologies.
Aplanochytrium stocchinoi GSBS06	MMETSP1347	Het
Aplanochytrium stocchinoi GSBS06	MMETSP1348	Het
Aplanochytrium stocchinoi GSBS06	MMETSP1349	Het
Stauroneis constricta CCMP1120	MMETSP1352	Phot
Erythrolobus australicus CCMP3124	MMETSP1353	Un
Erythrolobus madagascarensis CCMP3276	MMETSP1354	Un
Hemiselmis tepida CCMP443	MMETSP1355	Un
Hemiselmis virescens PCC157	MMETSP1356	Un
Hemiselmis rufescens PCC563	MMETSP1357	Un
Bigelowiella natans CCMP1242	MMETSP1358	Mix		ULTRASTRUCTURAL STUDIES ON BIGELOWIELLA NATANS, GEN. ET SP. NOV., A CHLORARACHNIOPHYTE FLAGELLATE. 2001. Moestrup and Sengco. J. Phycol.
Bigelowiella longifila CCMP242	MMETSP1359	Mix		ULTRASTRUCTURAL STUDIES ON BIGELOWIELLA NATANS, GEN. ET SP. NOV., A CHLORARACHNIOPHYTE FLAGELLATE. 2001. Moestrup and Sengco. J. Phycol.
Licmophora paradoxa CCMP2313	MMETSP1360	Phot
Staurosira complex sp. CCMP2646	MMETSP1361	Phot
Leptocylindrus danicus CCMP1856	MMETSP1362	Phot
Gephyrocapsa oceanica RCC1303	MMETSP1363	Un
Gephyrocapsa oceanica RCC1303	MMETSP1364	Un
Gephyrocapsa oceanica RCC1303	MMETSP1365	Un
Gephyrocapsa oceanica RCC1303	MMETSP1366	Un
Symbiodinium sp. C1	MMETSP1367	Un
Symbiodinium sp. C1	MMETSP1369	Un
Symbiodinium sp. C15	MMETSP1370	Un
Symbiodinium sp. C15	MMETSP1371	Un
Symbiodinium sp. cladeA	MMETSP1374	Un
Symbiodinium sp. D1a	MMETSP1377	Un
Euplotes crassus CT5	MMETSP1380	Het		Feeding behaviour and grazing impacts of a Euplotes sp. on attached bacteria. 1998. Lawrence and Snyder. Can. J. Microbiol.
Pavlova sp. CCMP459	MMETSP1381	Phot	Ax
Ammonia sp.	MMETSP1384	Het
Elphidium margaritaceum	MMETSP1385	Het
Micromonas sp. NEPCC29	MMETSP1386	Mix		Mixotrophy in Chlorophytes and Haptophytes—Effect of Irradiance, Macronutrient, Micronutrient and Vitamin Limitation. 2018. Anderson et al. Front. Microbiol.
Micromonas sp. RCC472	MMETSP1387	Mix		Mixotrophy in Chlorophytes and Haptophytes—Effect of Irradiance, Macronutrient, Micronutrient and Vitamin Limitation. 2018. Anderson et al. Front. Microbiol.
Rhodomonas sp. CCMP768	MMETSP1389	Phot		Phycobiliprotein diffusion in chloroplasts of cryptophyte Rhodomonas CS24. 2009. Mirkovic et al. Photosynthesis Res.
Micromonas sp. CCMP2099	MMETSP1390	Mix		Mixotrophy in Chlorophytes and Haptophytes—Effect of Irradiance, Macronutrient, Micronutrient and Vitamin Limitation. 2018. Anderson et al. Front. Microbiol.
Chlamydomonas leiostraca SAG 11-49	MMETSP1391	Phot
Chlamydomonas chlamydogama SAG 11-48b	MMETSP1392	Phot
Micromonas sp CS-222	MMETSP1393	Mix		Mixotrophy in Chlorophytes and Haptophytes—Effect of Irradiance, Macronutrient, Micronutrient and Vitamin Limitation. 2018. Anderson et al. Front. Microbiol.
Asterionellopsis glacialis CCMP1581	MMETSP1394	Phot
Blepharisma japonicum Stock R1072	MMETSP1395	Het		Negative Phototaxis in Blepharisma japonicum. 1983. Matsuoka. J. Protozoo.
Pseudokeronopsis sp. Brazil	MMETSP1396	Het		Morphological Redescription and Morphogenesis of the Marine Ciliate, Pseudokeronopsis rubra (Ciliophora: Hypotrichida). 2001. Hu and Song. Acta Protozoologica.
Climacostomum virens Stock W-24	MMETSP1397	Het		Defensive function of trichocysts in Paramecium tetraurelia against heterotrich ciliate Climacostomum virens. 2000. Sugibayashi and Harumoto. Eur. J. Protistol.
Bathycoccus prasinos CCMP1898	MMETSP1399	Phot
Micromonas sp. RCC451	MMETSP1400	Mix		Mixotrophy in Chlorophytes and Haptophytes—Effect of Irradiance, Macronutrient, Micronutrient and Vitamin Limitation. 2018. Anderson et al. Front. Microbiol.
Micromonas pusilla CCAC1681	MMETSP1401	Mix		Mixotrophy in Chlorophytes and Haptophytes—Effect of Irradiance, Macronutrient, Micronutrient and Vitamin Limitation. 2018. Anderson et al. Front. Microbiol.
Micromonas pusilla RCC1614	MMETSP1402	Mix		Mixotrophy in Chlorophytes and Haptophytes—Effect of Irradiance, Macronutrient, Micronutrient and Vitamin Limitation. 2018. Anderson et al. Front. Microbiol.
Micromonas pusilla CCMP1723	MMETSP1403	Mix		Mixotrophy in Chlorophytes and Haptophytes—Effect of Irradiance, Macronutrient, Micronutrient and Vitamin Limitation. 2018. Anderson et al. Front. Microbiol.
Micromonas pusilla CCMP494	MMETSP1404	Mix		Mixotrophy in Chlorophytes and Haptophytes—Effect of Irradiance, Macronutrient, Micronutrient and Vitamin Limitation. 2018. Anderson et al. Front. Microbiol.
Thalassiosira weissflogii CCMP1010	MMETSP1405	Phot
Thalassiosira weissflogii CCMP1010	MMETSP1406	Phot
Thalassiosira weissflogii CCMP1010	MMETSP1407	Phot
Thalassiosira weissflogii CCMP1010	MMETSP1408	Phot
Thalassiosira weissflogii CCMP1010	MMETSP1409	Phot
Thalassiosira weissflogii CCMP1010	MMETSP1410	Phot
Thalassiosira weissflogii CCMP1010	MMETSP1411	Phot
Thalassiosira weissflogii CCMP1010	MMETSP1412	Phot
Thalassiosira weissflogii CCMP1010	MMETSP1413	Phot
Thalassiosira weissflogii CCMP1010	MMETSP1414	Phot
Thalassiosira weissflogii CCMP1010	MMETSP1415	Phot
Thalassiosira weissflogii CCMP1010	MMETSP1416	Phot
Thalassiosira weissflogii CCMP1010	MMETSP1417	Phot
Thalassiosira weissflogii CCMP1010	MMETSP1418	Phot
Thalassiosira weissflogii CCMP1010	MMETSP1419	Phot
Thalassiosira weissflogii CCMP1010	MMETSP1420	Phot
Thalassiosira weissflogii CCMP1010	MMETSP1421	Phot
Thalassiosira weissflogii CCMP1010	MMETSP1422	Phot
Pseudo-nitzschia heimii UNC1101	MMETSP1423	Phot
Oxyrrhis marina LB1974	MMETSP1424	Het		Dynamics of herbivorous grazing by the heterotrophic dinoflagellate oxyrrhis marina. 1989. Goldman et al. J. Plankton Res.
Oxyrrhis marina LB1974	MMETSP1425	Het		Dynamics of herbivorous grazing by the heterotrophic dinoflagellate oxyrrhis marina. 1989. Goldman et al. J. Plankton Res.
Oxyrrhis marina LB1974	MMETSP1426	Het		Dynamics of herbivorous grazing by the heterotrophic dinoflagellate oxyrrhis marina. 1989. Goldman et al. J. Plankton Res.
Skeletonema marinoi UNC1201	MMETSP1428	Phot
Chaetoceros sp. UNC1202	MMETSP1429	Phot
Pseudo-nitzschia delicatissima UNC1205	MMETSP1432	Phot
Undescribed Undescribed NY07348D	MMETSP1433	Un
Minutocellus polymorphus CCMP3303	MMETSP1434	Phot
Chaetoceros brevis CCMP164	MMETSP1435	Phot
Alexandrium andersonii CCMP2222	MMETSP1436	Mix		Mixotrophic ability of the phototrophic dinoflagellates Alexandrium andersonii, A. affine, and A. fraterculus. 2016. Lee et al. Harmful Algae.
Eucampia antarctica CCMP1452	MMETSP1437	Phot
Pterosperma sp. CCMP1384	MMETSP1438	Phot
Gonyaulax spinifera CCMP409	MMETSP1439	Un
Polarella glacialis CCMP2088	MMETSP1440	Phot		Heat shock effects and population survival in the polar dinoflagellate Polarella glacialis. 2012. Zheng et al. J. Exp. Mar. Bio. And Ecol.
Heterocapsa arctica CCMP445	MMETSP1441	Phot	Ax
Craspedostauros australis CCMP3328	MMETSP1442	Phot
Entomoneis sp. CCMP2396	MMETSP1443	Phot
Phaeocystis antarctica CCMP1374	MMETSP1444	Phot		The life cycle of Phaeocystis: state of knowledge and presumptive role in ecology. 2007. Rousseau et al. Biogeochemistry.
Pyramimonas sp. CCMP2087	MMETSP1445	Un
Undescribed Undescribed CCMP2111	MMETSP1446	Un
Chaetoceros dichaeta CCMP1751	MMETSP1447	Phot
Attheya septentrionalis CCMP2084	MMETSP1449	Phot
Madagascaria erythrocladiodes CCMP3234	MMETSP1450	Un
Vitrella brassicaformis CCMP3346	MMETSP1451	Un
Synchroma pusillum CCMP3072	MMETSP1452	Un
Undescribed Undescribed RCC701	MMETSP1453	Un
Undescribed Undescribed RCC1871	MMETSP1456	Un
Pycnococcus provasolii, Strain RCC931	MMETSP1459	Phot
Bathycoccus prasinos RCC716	MMETSP1460	Phot
Brandtodinium nutriculum RCC3387	MMETSP1462	Un
Pavlova lutheri, Strain RCC1537	MMETSP1463	Un
Exanthemachrysis gayraliae, Strain RCC1523	MMETSP1464	Un
Phaeocystis cordata RCC1383	MMETSP1465	Phot		The life cycle of Phaeocystis: state of knowledge and presumptive role in ecology. 2007. Rousseau et al. Biogeochemistry.
Pavlova gyrans, Strain CCMP608	MMETSP1466	Un
Undescribed Undescribed CCMP2135	MMETSP1467	Un
Mantoniella sp CCMP1436	MMETSP1468	Mix		Mixotrophy in Chlorophytes and Haptophytes—Effect of Irradiance, Macronutrient, Micronutrient and Vitamin Limitation. 2018. Anderson et al. Front. Microbiol.
Unidentified sp., Strain CCMP1205	MMETSP1469	Un
Unidentified sp, Strain CCMP2175	MMETSP1470	Un
Pycnococcus provasolii RCC733	MMETSP1471	Phot
Pycnococcus provasolii, Strain RCC251	MMETSP1472	Phot
Stichococcus sp, Strain RCC1054	MMETSP1473	Phot
Imantonia sp., Strain RCC918	MMETSP1474	Mix		Mixotrophy in Chlorophytes and Haptophytes—Effect of Irradiance, Macronutrient, Micronutrient and Vitamin Limitation. 2018. Anderson et al. Front. Microbiol.
Undescribed Undescribed CCMP1999	MMETSP1475	Un
