# Supplementary material for: The dynamic trophic architecture of open-ocean protist communities revealed through machine-guided metatranscriptomics
Source: Proc Natl Acad Sci U S A. 2022 Feb 10;119(7):e2100916119. doi: 10.1073/pnas.2100916119 (PMC8851463; doi:10.1073/pnas.2100916119)
Supplement: Supplementary File [file pnas.2100916119.sd02.xlsx]

## Sheet: Sheet1
Supplementary Dataset S2: Comparison of common classifier performance for trophic mode prediction.
Model	Precision	Recall	Accuracy
Logistic Regression	0.86	0.83	0.86
Gaussian Naïve Bayes	0.69	0.67	0.73
Random Forest	0.85	0.80	0.84
XGBoost	0.87	0.83	0.86
k-Nearest Neighbors	0.65	0.65	0.68
Support Vector Machine (Linear)	0.80	0.79	0.82
