# Supplementary material for: The dynamic trophic architecture of open-ocean protist communities revealed through machine-guided metatranscriptomics
Source: Proc Natl Acad Sci U S A. 2022 Feb 10;119(7):e2100916119. doi: 10.1073/pnas.2100916119 (PMC8851463; doi:10.1073/pnas.2100916119)
Supplement: Supplementary File [file pnas.2100916119.sd03.xlsx]

## Sheet: Sheet1
Supplementary Dataset S3: The combined set of selected gene families
Pfam ID	Name
PF00003	7tm_3
PF00004	AAA
PF00005	ABC_tran
PF00006	ATP-synt_ab
PF00009	GTP_EFTU
PF00011	HSP20
PF00013	KH_1
PF00017	SH2
PF00022	Actin
PF00026	Asp
PF00032	Cytochrom_B_C
PF00034	Cytochrom_C
PF00036	EF-hand_1
PF00051	Kringle
PF00069	Pkinase
PF00071	Ras
PF00075	RNase_H
PF00076	RRM_1
PF00080	Sod_Cu
PF00082	Peptidase_S8
PF00083	Sugar_tr
PF00085	Thioredoxin
PF00102	Y_phosphatase
PF00106	adh_short
PF00107	ADH_zinc_N
PF00108	Thiolase_N
PF00112	Peptidase_C1
PF00113	Enolase_C
PF00118	Cpn60_TCP1
PF00121	TIM
PF00122	E1-E2_ATPase
PF00124	Photo_RC
PF00125	Histone
PF00128	Alpha-amylase
PF00130	C1_1
PF00137	ATP-synt_C
PF00147	Fibrinogen_C
PF00150	Cellulase
PF00152	tRNA-synt_2
PF00154	RecA
PF00164	Ribosom_S12_S23
PF00166	Cpn10
PF00169	PH
PF00173	Cyt-b5
PF00174	Oxidored_molyb
PF00175	NAD_binding_1
PF00176	SNF2_N
PF00177	Ribosomal_S7
PF00204	DNA_gyraseB
PF00206	Lyase_1
PF00208	ELFV_dehydrog
PF00210	Ferritin
PF00216	Bac_DNA_binding
PF00217	ATP-gua_Ptrans
PF00225	Kinesin
PF00226	DnaJ
PF00232	Glyco_hydro_1
PF00235	Profilin
PF00238	Ribosomal_L14
PF00240	ubiquitin
PF00241	Cofilin_ADF
PF00244	2003-03-14
PF00246	Peptidase_M14
PF00258	Flavodoxin_1
PF00270	DEAD
PF00274	Glycolytic
PF00275	EPSP_synthase
PF00276	Ribosomal_L23
PF00278	Orn_DAP_Arg_deC
PF00280	potato_inhibit
PF00281	Ribosomal_L5
PF00289	Biotin_carb_N
PF00291	PALP
PF00294	PfkB
PF00301	Rubredoxin
PF00307	CH
PF00310	GATase_2
PF00311	PEPcase
PF00313	CSD
PF00314	Thaumatin
PF00318	Ribosomal_S2
PF00319	SRF-TF
PF00324	AA_permease
PF00326	Peptidase_S9
PF00331	Glyco_hydro_10
PF00334	NDK
PF00335	Tetraspanin
PF00348	polyprenyl_synt
PF00365	PFK
PF00366	Ribosomal_S17
PF00380	Ribosomal_S9
PF00403	HMA
PF00406	ADK
PF00411	Ribosomal_S11
PF00412	LIM
PF00415	RCC1
PF00421	PSII
PF00428	Ribosomal_60s
PF00436	SSB
PF00439	Bromodomain
PF00445	Ribonuclease_T2
PF00447	HSF_DNA-bind
PF00454	PI3_PI4_kinase
PF00456	Transketolase_N
PF00462	Glutaredoxin
PF00464	SHMT
PF00467	KOW
PF00475	IGPD
PF00483	NTP_transferase
PF00485	PRK
PF00487	FA_desaturase
PF00490	ALAD
PF00491	Arginase
PF00493	MCM
PF00497	SBP_bac_3
PF00498	FHA
PF00504	Chloroa_b-bind
PF00505	HMG_box
PF00515	TPR_1
PF00535	Glycos_transf_2
PF00549	Ligase_CoA
PF00557	Peptidase_M24
PF00562	RNA_pol_Rpb2_6
PF00571	CBS
PF00575	S1
PF00579	tRNA-synt_1b
PF00583	Acetyltransf_1
PF00590	TP_methylase
PF00596	Aldolase_II
PF00615	RGS
PF00617	RasGEF
PF00620	RhoGAP
PF00626	Gelsolin
PF00632	HECT
PF00638	Ran_BP1
PF00639	Rotamase
PF00642	zf-CCCH
PF00645	zf-PARP
PF00656	Peptidase_C14
PF00675	Peptidase_M16
PF00677	Lum_binding
PF00682	HMGL-like
PF00698	Acyl_transf_1
PF00705	PCNA_N
PF00719	Pyrophosphatase
PF00723	Glyco_hydro_15
PF00725	3HCDH
PF00731	AIRC
PF00742	Homoserine_dh
PF00743	FMO-like
PF00749	tRNA-synt_1c
PF00763	THF_DHG_CYH
PF00764	Arginosuc_synth
PF00773	RNB
PF00781	DAGK_cat
PF00784	MyTH4
PF00787	PX
PF00790	VHS
PF00793	DAHP_synth_1
PF00806	PUF
PF00809	Pterin_bind
PF00821	PEPCK_GTP
PF00828	Ribosomal_L27A
PF00830	Ribosomal_L28
PF00833	Ribosomal_S17e
PF00838	TCTP
PF00839	Cys_rich_FGFR
PF00840	Glyco_hydro_7
PF00871	Acetate_kinase
PF00875	DNA_photolyase
PF00881	Nitroreductase
PF00884	Sulfatase
PF00885	DMRL_synthase
PF00887	ACBP
PF00891	Methyltransf_2
PF00892	EamA
PF00899	ThiF
PF00903	Glyoxalase
PF00923	TAL_FSA
PF00925	GTP_cyclohydro2
PF00926	DHBP_synthase
PF00929	RNase_T
PF00932	LTD
PF00935	Ribosomal_L44
PF00939	Na_sulph_symp
PF00955	HCO3_cotransp
PF00962	A_deaminase
PF00982	Glyco_transf_20
PF01011	PQQ
PF01014	Uricase
PF01015	Ribosomal_S3Ae
PF01019	G_glu_transpept
PF01025	GrpE
PF01026	TatD_DNase
PF01027	Bax1-I
PF01028	Topoisom_I
PF01033	Somatomedin_B
PF01048	PNP_UDP_1
PF01058	Oxidored_q6
PF01062	Bestrophin
PF01063	Aminotran_4
PF01066	CDP-OH_P_transf
PF01067	Calpain_III
PF01077	NIR_SIR
PF01078	Mg_chelatase
PF01080	Presenilin
PF01081	Aldolase
PF01092	Ribosomal_S6e
PF01105	EMP24_GP25L
PF01106	NifU
PF01115	F_actin_cap_B
PF01116	F_bP_aldolase
PF01124	MAPEG
PF01129	ART
PF01130	CD36
PF01132	EFP
PF01133	ER
PF01134	GIDA
PF01136	Peptidase_U32
PF01151	ELO
PF01158	Ribosomal_L36e
PF01163	RIO1
PF01165	Ribosomal_S21
PF01171	ATP_bind_3
PF01179	Cu_amine_oxid
PF01184	Gpr1_Fun34_YaaH
PF01189	Methyltr_RsmB-F
PF01196	Ribosomal_L17
PF01198	Ribosomal_L31e
PF01199	Ribosomal_L34e
PF01201	Ribosomal_S8e
PF01204	Trehalase
PF01215	COX5B
PF01221	Dynein_light
PF01229	Glyco_hydro_39
PF01241	PSI_PSAK
PF01245	Ribosomal_L19
PF01246	Ribosomal_L24e
PF01247	Ribosomal_L35Ae
PF01248	Ribosomal_L7Ae
PF01251	Ribosomal_S7e
PF01253	SUI1
PF01263	Aldose_epim
PF01266	DAO
PF01276	OKR_DC_1
PF01280	Ribosomal_L19e
PF01283	Ribosomal_S26e
PF01287	eIF-5a
PF01301	Glyco_hydro_35
PF01343	Peptidase_S49
PF01365	RYDR_ITPR
PF01369	Sec7
PF01370	Epimerase
PF01373	Glyco_hydro_14
PF01380	SIS
PF01388	ARID
PF01392	Fz
PF01398	JAB
PF01399	PCI
PF01423	LSM
PF01428	zf-AN1
PF01430	HSP33
PF01434	Peptidase_M41
PF01436	NHL
PF01458	SUFBD
PF01465	GRIP
PF01466	Skp1
PF01480	PWI
PF01483	P_proprotein
PF01494	FAD_binding_3
PF01512	Complex1_51K
PF01521	Fe-S_biosyn
PF01529	DHHC
PF01545	Cation_efflux
PF01549	ShK
PF01553	Acyltransferase
PF01554	MatE
PF01555	N6_N4_Mtase
PF01557	FAA_hydrolase
PF01565	FAD_binding_4
PF01578	Cytochrom_C_asm
PF01594	AI-2E_transport
PF01596	Methyltransf_3
PF01599	Ribosomal_S27
PF01625	PMSR
PF01648	ACPS
PF01652	IF4E
PF01655	Ribosomal_L32e
PF01667	Ribosomal_S27e
PF01676	Metalloenzyme
PF01694	Rhomboid
PF01697	Glyco_transf_92
PF01699	Na_Ca_ex
PF01701	PSI_PsaJ
PF01709	Transcrip_reg
PF01716	MSP
PF01733	Nucleoside_tran
PF01738	DLH
PF01754	zf-A20
PF01755	Glyco_transf_25
PF01757	Acyl_transf_3
PF01761	DHQ_synthase
PF01764	Lipase_3
PF01769	MgtE
PF01770	Folate_carrier
PF01777	Ribosomal_L27e
PF01778	Ribosomal_L28e
PF01779	Ribosomal_L29e
PF01786	AOX
PF01789	PsbP
PF01813	ATP-synt_D
PF01823	MACPF
PF01825	GPS
PF01852	START
PF01872	RibD_C
PF01894	UPF0047
PF01909	NTP_transf_2
PF01912	eIF-6
PF01923	Cob_adeno_trans
PF01925	TauE
PF01926	MMR_HSR1
PF01928	CYTH
PF01929	Ribosomal_L14e
PF01940	DUF92
PF01959	DHQS
PF01963	TraB
PF01965	DJ-1_PfpI
PF01980	TrmO
PF01987	AIM24
PF01988	VIT1
PF02010	REJ
PF02014	Reeler
PF02020	W2
PF02036	SCP2
PF02055	Glyco_hydro_30
PF02074	Peptidase_M32
PF02080	TrkA_C
PF02104	SURF1
PF02109	DAD
PF02135	zf-TAZ
PF02138	Beach
PF02141	DENN
PF02146	SIR2
PF02171	Piwi
PF02213	GYF
PF02230	Abhydrolase_2
PF02260	FATC
PF02269	TFIID-18kDa
PF02283	CobU
PF02290	SRP14
PF02297	COX6B
PF02298	Cu_bind_like
PF02308	MgtC
PF02320	UCR_hinge
PF02325	YGGT
PF02330	MAM33
PF02347	GDC-P
PF02353	CMAS
PF02362	B3
PF02401	LYTB
PF02410	RsfS
PF02416	TatA_B_E
PF02419	PsbL
PF02423	OCD_Mu_crystall
PF02427	PSI_PsaE
PF02441	Flavoprotein
PF02449	Glyco_hydro_42
PF02453	Reticulon
PF02460	Patched
PF02469	Fasciclin
PF02475	Met_10
PF02482	Ribosomal_S30AE
PF02492	cobW
PF02493	MORN
PF02514	CobN-Mg_chel
PF02517	CPBP
PF02518	HATPase_c
PF02527	GidB
PF02531	PsaD
PF02535	Zip
PF02536	mTERF
PF02537	CRCB
PF02542	YgbB
PF02548	Pantoate_transf
PF02567	PhzC-PhzF
PF02569	Pantoate_ligase
PF02575	YbaB_DNA_bd
PF02577	DUF151
PF02581	TMP-TENI
PF02605	PsaL
PF02617	ClpS
PF02622	DUF179
PF02629	CoA_binding
PF02630	SCO1-SenC
PF02633	Creatininase
PF02657	SufE
PF02668	TauD
PF02670	DXP_reductoisom
PF02683	DsbD
PF02747	PCNA_C
PF02751	TFIIA_gamma_C
PF02770	Acyl-CoA_dh_M
PF02771	Acyl-CoA_dh_N
PF02773	S-AdoMet_synt_C
PF02781	G6PD_C
PF02782	FGGY_C
PF02792	Mago_nashi
PF02798	GST_N
PF02826	2-Hacid_dh_C
PF02833	DHHA2
PF02852	Pyr_redox_dim
PF02862	DDHD
PF02866	Ldh_1_C
PF02879	PGM_PMM_II
PF02900	LigB
PF02921	UCR_TM
PF02929	Bgal_small_N
PF02941	FeThRed_A
PF02943	FeThRed_B
PF02953	zf-Tim10_DDP
PF02979	NHase_alpha
PF03006	HlyIII
PF03016	Exostosin
PF03029	ATP_bind_1
PF03030	H_PPase
PF03031	NIF
PF03060	NMO
PF03071	GNT-I
PF03073	TspO_MBR
PF03079	ARD
PF03083	MtN3_slv
PF03091	CutA1
PF03095	PTPA
PF03105	SPX
PF03120	DNA_ligase_OB
PF03124	EXS
PF03133	TTL
PF03134	TB2_DP1_HVA22
PF03143	GTP_EFTU_D3
PF03151	TPT
PF03159	XRN_N
PF03162	Y_phosphatase2
PF03178	CPSF_A
PF03200	Glyco_hydro_63
PF03219	TLC
PF03222	Trp_Tyr_perm
PF03224	V-ATPase_H_N
PF03227	GILT
PF03275	GLF
PF03345	DDOST_48kD
PF03366	YEATS
PF03367	zf-ZPR1
PF03381	CDC50
PF03382	DUF285
PF03388	Lectin_leg-like
PF03398	Ist1
PF03405	FA_desaturase_2
PF03417	AAT
PF03441	FAD_binding_7
PF03451	HELP
PF03455	dDENN
PF03457	HA
PF03462	PCRF
PF03464	eRF1_2
PF03471	CorC_HlyC
PF03567	Sulfotransfer_2
PF03577	Peptidase_C69
PF03602	Cons_hypoth95
PF03604	DNA_RNApol_7kD
PF03645	Tctex-1
PF03652	RuvX
PF03676	UPF0183
PF03690	UPF0160
PF03703	bPH_2
PF03707	MHYT
PF03713	DUF305
PF03727	Hexokinase_2
PF03741	TerC
PF03759	PRONE
PF03762	VOMI
PF03770	IPK
PF03803	Scramblase
PF03807	F420_oxidored
PF03842	Silic_transp
PF03870	RNA_pol_Rpb8
PF03911	Sec61_beta
PF03917	GSH_synth_ATP
PF03928	Haem_degrading
PF03931	Skp1_POZ
PF03937	Sdh5
PF03946	Ribosomal_L11_N
PF03953	Tubulin_C
PF03971	IDH
PF03986	Autophagy_N
PF03992	ABM
PF04006	Mpp10
PF04012	PspA_IM30
PF04059	RRM_2
PF04062	P21-Arc
PF04063	DUF383
PF04083	Abhydro_lipase
PF04097	Nic96
PF04108	APG17
PF04116	FA_hydroxylase
PF04117	Mpv17_PMP22
PF04133	Vps55
PF04143	Sulf_transp
PF04145	Ctr
PF04146	YTH
PF04172	LrgB
PF04178	Got1
PF04185	Phosphoesterase
PF04187	Cofac_haem_bdg
PF04188	Mannosyl_trans2
PF04191	PEMT
PF04209	HgmA
PF04212	MIT
PF04229	GrpB
PF04231	Endonuclease_1
PF04280	Tim44
PF04286	DUF445
PF04339	FemAB_like
PF04359	DUF493
PF04389	Peptidase_M28
PF04399	Glutaredoxin2_C
PF04403	PqiA
PF04413	Glycos_transf_N
PF04414	tRNA_deacylase
PF04417	DUF501
PF04430	DUF498
PF04446	Thg1
PF04452	Methyltrans_RNA
PF04506	Rft-1
PF04511	DER1
PF04515	Choline_transpo
PF04547	Anoctamin
PF04548	AIG1
PF04603	Mog1
PF04607	RelA_SpoT
PF04667	Endosulfine
PF04670	Gtr1_RagA
PF04695	Pex14_N
PF04696	Pinin_SDK_memA
PF04712	Radial_spoke
PF04729	ASF1_hist_chap
PF04749	PLAC8
PF04752	ChaC
PF04755	PAP_fibrillin
PF04758	Ribosomal_S30
PF04774	HABP4_PAI-RBP1
PF04802	SMK-1
PF04810	zf-Sec23_Sec24
PF04841	Vps16_N
PF04857	CAF1
PF04884	DUF647
PF04916	Phospholip_B
PF04934	Med6
PF04968	CHORD
PF05018	DUF667
PF05019	Coq4
PF05030	SSXT
PF05033	Pre-SET
PF05063	MT-A70
PF05064	Nsp1_C
PF05096	Glu_cyclase_2
PF05118	Asp_Arg_Hydrox
PF05131	Pep3_Vps18
PF05158	RNA_pol_Rpc34
PF05173	DapB_C
PF05175	MTS
PF05176	ATP-synt_10
PF05180	zf-DNL
PF05186	Dpy-30
PF05201	GlutR_N
PF05216	UNC-50
PF05217	STOP
PF05221	AdoHcyase
PF05250	UPF0193
PF05255	UPF0220
PF05291	Bystin
PF05301	Acetyltransf_16
PF05348	UMP1
PF05351	GMP_PDE_delta
PF05419	GUN4
PF05427	FIBP
PF05470	eIF-3c_N
PF05477	SURF2
PF05486	SRP9-21
PF05517	p25-alpha
PF05529	Bap31
PF05542	DUF760
PF05548	Peptidase_M11
PF05577	Peptidase_S28
PF05602	CLPTM1
PF05605	zf-Di19
PF05622	HOOK
PF05641	Agenet
PF05681	Fumerase
PF05684	DUF819
PF05690	ThiG
PF05698	Trigger_C
PF05726	Pirin_C
PF05753	TRAP_beta
PF05783	DLIC
PF05794	Tcp11
PF05804	KAP
PF05822	UMPH-1
PF05834	Lycopene_cycl
PF05856	ARPC4
PF05869	Dam
PF05875	Ceramidase
PF05889	SepSecS
PF05890	Ebp2
PF05899	Cupin_3
PF05915	DUF872
PF05916	Sld5
PF05970	PIF1
PF05981	CreA
PF05996	Fe_bilin_red
PF06003	SMN
PF06041	DUF924
PF06079	Apyrase
PF06094	GGACT
PF06098	Radial_spoke_3
PF06108	DUF952
PF06110	DUF953
PF06127	DUF962
PF06206	CpeT
PF06244	Ccdc124
PF06248	Zw10
PF06271	RDD
PF06294	CH_2
PF06325	PrmA
PF06331	Tfb5
PF06333	Med13_C
PF06367	Drf_FH3
PF06398	Pex24p
PF06415	iPGM_N
PF06418	CTP_synth_N
PF06421	LepA_C
PF06426	SATase_N
PF06465	DUF1087
PF06469	DUF1088
PF06472	ABC_membrane_2
PF06480	FtsH_ext
PF06485	Tab2_like
PF06514	PsbU
PF06565	DUF1126
PF06602	Myotub-related
PF06626	DUF1152
PF06664	MIG-14_Wnt-bd
PF06699	PIG-F
PF06705	SF-assemblin
PF06728	PIG-U
PF06747	CHCH
PF06799	DUF1230
PF06821	Ser_hydrolase
PF06842	DUF1242
PF06905	FAIM1
PF06925	MGDG_synth
PF06941	NT5C
PF06957	COPI_C
PF06965	Na_H_antiport_1
PF06990	Gal-3-0_sulfotr
PF06999	Suc_Fer-like
PF07002	Copine
PF07005	SBD_N
PF07035	Mic1
PF07075	DUF1343
PF07082	DUF1350
PF07093	SGT1
PF07106	TBPIP
PF07109	Mg-por_mtran_C
PF07137	VDE
PF07159	DUF1394
PF07189	SF3b10
PF07200	Mod_r
PF07224	Chlorophyllase
PF07228	SpoIIE
PF07264	EI24
PF07281	INSIG
PF07289	BBL5
PF07298	NnrU
PF07304	SRA1
PF07426	Dynactin_p22
PF07466	DUF1517
PF07478	Dala_Dala_lig_C
PF07479	NAD_Gly3P_dh_C
PF07496	zf-CW
PF07516	SecA_SW
PF07569	Hira
PF07571	TAF6_C
PF07690	MFS_1
PF07712	SURNod19
PF07722	Peptidase_C26
PF07763	FEZ
PF07779	Cas1_AcylT
PF07784	DUF1622
PF07798	DUF1640
PF07801	DUF1647
PF07859	Abhydrolase_3
PF07876	Dabb
PF07883	Cupin_2
PF07915	PRKCSH
PF07978	NIPSNAP
PF07986	TBCC
PF07994	NAD_binding_5
PF08017	Fibrinogen_BP
PF08029	HisG_C
PF08068	DKCLD
PF08079	Ribosomal_L30_N
PF08082	PRO8NT
PF08125	Mannitol_dh_C
PF08153	NGP1NT
PF08186	Wound_ind
PF08190	PIH1
PF08214	HAT_KAT11
PF08217	DUF1712
PF08240	ADH_N
PF08265	YL1_C
PF08292	RNA_pol_Rbc25
PF08373	RAP
PF08375	Rpn3_C
PF08393	DHC_N2
PF08417	PaO
PF08449	UAA
PF08454	RIH_assoc
PF08506	Cse1
PF08514	STAG
PF08541	ACP_syn_III_C
PF08553	VID27
PF08576	DUF1764
PF08598	Sds3
PF08603	CAP_C
PF08616	SPA
PF08621	RPAP1_N
PF08642	Rxt3
PF08683	CAMSAP_CKK
PF08694	UFC1
PF08713	DNA_alkylation
PF08729	HUN
PF08737	Rgp1
PF08766	DEK_C
PF08777	RRM_3
PF08783	DWNN
PF08802	CytB6-F_Fe-S
PF08853	DUF1823
PF08854	DUF1824
PF08888	HopJ
PF08911	NUP50
PF08953	DUF1899
PF09011	HMG_box_2
PF09084	NMT1
PF09090	MIF4G_like_2
PF09103	BRCA-2_OB1
PF09174	Maf1
PF09184	PPP4R2
PF09192	Act-Frag_cataly
PF09269	DUF1967
PF09273	Rubis-subs-bind
PF09280	XPC-binding
PF09286	Pro-kuma_activ
PF09346	SMI1_KNR4
PF09348	DUF1990
PF09353	DUF1995
PF09360	zf-CDGSH
PF09366	DUF1997
PF09416	UPF1_Zn_bind
PF09424	YqeY
PF09430	DUF2012
PF09440	eIF3_N
PF09531	Ndc1_Nup
PF09585	Lin0512_fam
PF09631	Sen15
PF09656	PGPGW
PF09668	Asp_protease
PF09726	Macoilin
PF09734	Tau95
PF09750	DRY_EERY
PF09753	Use1
PF09754	PAC2
PF09768	Peptidase_M76
PF09783	Vac_ImportDeg
PF09793	AD
PF09820	AAA-ATPase_like
PF09826	Beta_propel
PF09834	DUF2061
PF09906	DUF2135
PF09980	DUF2214
PF10017	Methyltransf_33
PF10046	BLOC1_2
PF10102	DUF2341
PF10172	DDA1
PF10184	DUF2358
PF10188	Oscp1
PF10211	Ax_dynein_light
PF10217	DUF2039
PF10229	MMADHC
PF10230	LIDHydrolase
PF10234	Cluap1
PF10235	Cript
PF10268	Tmemb_161AB
PF10274	ParcG
PF10354	DUF2431
PF10409	PTEN_C2
PF10494	Stk19
PF10502	Peptidase_S26
PF10520	TMEM189_B_dmain
PF10539	Dev_Cell_Death
PF10563	CA_like
PF10601	zf-LITAF-like
PF10607	CLTH
PF10672	Methyltrans_SAM
PF10693	DUF2499
PF10718	Ycf34
PF11016	DUF2854
PF11027	DUF2615
PF11071	Nuc_deoxyri_tr3
PF11152	CCB2_CCB4
PF11211	DUF2997
PF11264	ThylakoidFormat
PF11317	DUF3119
PF11371	DUF3172
PF11378	DUF3181
PF11443	DUF2828
PF11460	DUF3007
PF11470	TUG-UBL1
PF11527	ARL2_Bind_BART
PF11698	V-ATPase_H_C
PF11700	ATG22
PF11715	Nup160
PF11718	CPSF73-100_C
PF11805	DUF3326
PF11822	DUF3342
PF11831	Myb_Cef
PF11833	CPP1-like
PF11916	Vac14_Fig4_bd
PF11940	DUF3458
PF11947	DUF3464
PF11969	DcpS_C
PF11976	Rad60-SLD
PF11977	RNase_Zc3h12a
PF11998	DUF3493
PF12018	FAP206
PF12046	CCB1
PF12063	DUF3543
PF12237	PCIF1_WW
PF12239	DUF3605
PF12263	DUF3611
PF12309	KBP_C
PF12317	IFT46_B_C
PF12340	DUF3638
PF12352	V-SNARE_C
PF12437	GSIII_N
PF12656	G-patch_2
PF12689	Acid_PPase
PF12698	ABC2_membrane_3
PF12706	Lactamase_B_2
PF12767	SAGA-Tad1
PF12775	AAA_7
PF12780	AAA_8
PF12796	Ank_2
PF12799	LRR_4
PF12812	PDZ_1
PF12893	Lumazine_bd_2
PF12895	ANAPC3
PF12931	Sec16_C
PF13012	MitMem_reg
PF13020	DUF3883
PF13041	PPR_2
PF13191	AAA_16
PF13202	EF-hand_5
PF13225	DUF4033
PF13242	Hydrolase_like
PF13259	DUF4050
PF13271	DUF4062
PF13292	DXP_synthase_N
PF13301	DUF4079
PF13307	Helicase_C_2
PF13326	PSII_Pbs27
PF13328	HD_4
PF13339	AATF-Che1
PF13347	MFS_2
PF13359	DDE_Tnp_4
PF13370	Fer4_13
PF13383	Methyltransf_22
PF13385	Laminin_G_3
PF13401	AAA_22
PF13410	GST_C_2
PF13417	GST_N_3
PF13419	HAD_2
PF13426	PAS_9
PF13427	DUF4111
PF13429	TPR_15
PF13442	Cytochrome_CBB3
PF13460	NAD_binding_10
PF13462	Thioredoxin_4
PF13465	zf-H2C2_2
PF13472	Lipase_GDSL_2
PF13474	SnoaL_3
PF13499	EF-hand_7
PF13507	GATase_5
PF13513	HEAT_EZ
PF13532	2OG-FeII_Oxy_2
PF13561	adh_short_C2
PF13564	DoxX_2
PF13577	SnoaL_4
PF13579	Glyco_trans_4_4
PF13598	DUF4139
PF13599	Pentapeptide_4
PF13602	ADH_zinc_N_2
PF13637	Ank_4
PF13640	2OG-FeII_Oxy_3
PF13646	HEAT_2
PF13664	DUF4149
PF13672	PP2C_2
PF13772	AIG2_2
PF13806	Rieske_2
PF13813	MBOAT_2
PF13839	PC-Esterase
PF13844	Glyco_transf_41
PF13851	GAS
PF13863	DUF4200
PF13869	NUDIX_2
PF13870	DUF4201
PF13871	Helicase_C_4
PF13879	KIAA1430
PF13881	Rad60-SLD_2
PF13883	Pyrid_oxidase_2
PF13884	Peptidase_S74
PF13886	DUF4203
PF13890	Rab3-GTPase_cat
PF13899	Thioredoxin_7
PF13911	AhpC-TSA_2
PF13912	zf-C2H2_6
PF13913	zf-C2HC_2
PF13917	zf-CCHC_3
PF13920	zf-C3HC4_3
PF13921	Myb_DNA-bind_6
PF13925	Katanin_con80
PF13959	DUF4217
PF13964	Kelch_6
PF13967	RSN1_TM
PF14023	DUF4239
PF14050	Nudc_N
PF14186	Aida_C2
PF14225	MOR2-PAG1_C
PF14234	DUF4336
PF14237	GYF_2
PF14295	PAN_4
PF14308	DnaJ-X
PF14369	zinc_ribbon_9
PF14495	Cytochrom_C550
PF14497	GST_C_3
PF14541	TAXi_C
PF14542	Acetyltransf_CG
PF14543	TAXi_N
PF14580	LRR_9
PF14588	YjgF_endoribonc
PF14599	zinc_ribbon_6
PF14644	DUF4456
PF14646	MYCBPAP
PF14652	DUF4457
PF14661	HAUS6_N
PF14666	RICTOR_M
PF14688	DUF4461
PF14713	DUF4464
PF14727	PHTB1_N
PF14732	UAE_UbL
PF14736	N_Asn_amidohyd
PF14740	DUF4471
PF14753	FAM221
PF14765	PS-DH
PF14769	CLAMP
PF14771	DUF4476
PF14772	NYD-SP28
PF14779	BBS1
PF14782	BBS2_C
PF14822	Vasohibin
PF14825	DUF4483
PF14846	DUF4485
PF14870	PSII_BNR
PF14886	FAM183
PF14892	DUF4490
PF14895	PPPI_inhib
PF14908	HU-CCDC81_euk_1
PF14913	DPCD
PF14926	DUF4498
PF14931	IFT20
PF14942	Muted
PF14945	LLC1
PF14974	P_C10
PF14996	RMP
PF15001	AP-5_subunit_s1
PF15024	Glyco_transf_18
PF15104	DUF4558
PF15113	TMEM117
PF15163	Meiosis_expr
PF15227	zf-C3HC4_4
PF15261	JHY
PF15294	Leu_zip
PF15305	IFT43
PF15346	ARGLU
PF15370	DUF4598
PF15477	SMAP
PF15511	CENP-T_C
PF15782	GREB1
PF15786	PET117
PF15795	Spec3
PF15874	Il2rg
PF15902	Sortilin-Vps10
PF15911	WD40_3
PF15916	DUF4743
PF15963	Myb_DNA-bind_7
PF16029	DUF4787
PF16045	LisH_2
PF16053	MRP-S34
PF16070	TMEM132
PF16114	Citrate_bind
PF16117	DUF4833
PF16131	Torus
PF16158	N_BRCA1_IG
PF16166	TIC20
PF16189	Creatinase_N_2
PF16200	Band_7_C
PF16205	Ribosomal_S17_N
PF16206	Mon2_C
PF16213	DCB
PF16313	DUF4953
PF16413	Mlh1_C
PF16414	NPC1_N
PF16455	UBD
PF16457	PH_12
PF16499	Melibiase_2
PF16531	SAS-6_N
PF16543	DFRP_C
PF16656	Pur_ac_phosph_N
PF16670	PI-PLC-C1
PF16861	Carbam_trans_C
PF16864	Dimerisation2
PF16867	DMSP_lyase
PF16874	Glyco_hydro_36C
PF16880	EHD_N
PF16940	Tic110
PF16987	KIX_2
PF17070	Thx
