# Supplementary material for: The dynamic trophic architecture of open-ocean protist communities revealed through machine-guided metatranscriptomics
Source: Proc Natl Acad Sci U S A. 2022 Feb 10;119(7):e2100916119. doi: 10.1073/pnas.2100916119 (PMC8851463; doi:10.1073/pnas.2100916119)
Supplement: Supplementary File [file pnas.2100916119.sd04.xlsx]

## Sheet: Sheet1
Supplementary Dataset S4: Median transcript abundance for selected gene families in the MMETSP
For Common column: 0=false and 1=true.
Pfam	Het	Mix	Phot	Common	Functional group
PF00003	1.38037	0	4.56648	0	Other
PF00004	6.92746	6.74989	7.37091	1	Other
PF00005	7.01216	7.37642	7.3974	0	Other
PF00006	6.51486	6.34565	6.69464	0	Other
PF00009	7.8767	7.43927	8.09685	0	Other
PF00011	4.37458	2.138	5.22811	1	Other
PF00013	4.71159	6.27533	5.70816	1	Other
PF00022	7.9448	6.70227	6.74751	0	Other
PF00026	6.19503	5.59401	5.81674	0	Other
PF00032	0	3.04566	0	0	Other
PF00034	6.13867	5.19716	5.60235	0	Other
PF00036	4.62864	5.16464	3.54538	0	Signalling
PF00051	0	3.00635	3.52584	0	Other
PF00069	8.91662	8.71939	8.47199	0	Signalling
PF00071	8.43509	6.99959	7.43802	0	Motility
PF00075	2.08045	2.60783	0	0	Other
PF00076	7.6806	7.80784	7.60344	0	Other
PF00080	5.02036	4.0775	4.01886	0	Other
PF00082	5.02155	4.87083	5.48869	0	Other
PF00083	5.23067	5.97065	5.67426	0	Other
PF00085	7.44613	7.17136	7.9117	0	Other
PF00102	3.41015	2.27528	0	0	Other
PF00106	7.40093	6.93769	7.28892	0	Other
PF00107	5.52093	4.83895	5.28191	0	Other
PF00108	5.69097	4.40587	4.57298	1	Other
PF00112	8.22539	6.9687	6.59873	1	Other
PF00113	4.79963	5.81455	5.56317	0	Other
PF00118	6.70698	6.20948	6.67178	0	Other
PF00121	4.93972	6.05354	6.17385	0	Other
PF00122	5.66778	5.61007	5.89905	0	Other
PF00124	0	4.53997	3.45204	0	Photosynthesis
PF00125	6.97279	5.89326	6.91052	0	Other
PF00128	4.20173	4.48722	0	1	Carbohydrate metabolism
PF00137	6.62158	5.70249	6.80878	1	Other
PF00150	4.43612	4.7472	3.46472	0	Carbohydrate metabolism
PF00152	4.87167	4.88041	5.33758	0	Other
PF00154	0	2.80317	3.56484	0	Other
PF00164	6.94616	6.22688	6.05407	0	Other
PF00166	4.76631	4.99635	5.71052	1	Other
PF00169	6.76542	5.14861	5.01224	0	Other
PF00173	6.51041	6.32153	6.03625	0	Other
PF00174	3.47866	4.66396	4.63249	0	Other
PF00175	4.55401	6.33868	6.69841	0	Other
PF00176	4.88349	5.42015	5.82384	0	Other
PF00177	6.41294	5.61323	5.96311	0	Other
PF00204	0	2.95815	2.83394	0	Other
PF00206	3.93393	4.13973	4.41335	0	Other
PF00208	4.48859	3.00869	4.25654	0	Other
PF00210	0	1.52534	1.86977	0	Iron
PF00216	0	4.81126	4.31237	1	Other
PF00217	4.77555	4.2712	2.60247	0	Other
PF00225	6.11302	6.71648	5.91111	1	Motility
PF00226	6.71054	7.06461	6.91908	0	Other
PF00232	2.17258	3.94048	2.77091	0	Carbohydrate metabolism
PF00235	4.9949	4.29374	0	0	Other
PF00238	6.55894	6.2389	6.15143	0	Other
PF00240	9.2145	8.37766	8.65146	0	Other
PF00241	6.79851	4.56246	5.33429	1	Other
PF00244	6.97149	6.26936	6.47418	1	Other
PF00246	4.79141	4.4251	4.38805	0	Other
PF00258	3.10823	4.09012	4.92726	0	Other
PF00270	6.81112	7.08977	7.21576	0	Other
PF00274	4.93733	5.96507	4.19493	0	Carbohydrate metabolism
PF00275	0.885842	2.72791	3.20009	0	Other
PF00276	5.66647	4.93844	5.49816	1	Other
PF00278	1.06089	1.51277	2.17752	0	Other
PF00280	0	0	4.35183	1	Other
PF00289	0.086981	2.34956	2.02839	0	Cofactor
PF00291	5.53029	5.70323	6.06405	0	Other
PF00294	4.89251	5.43428	5.1115	0	Other
PF00301	0	3.25162	3.89372	0	Other
PF00307	5.08006	3.77673	1.48513	0	Signalling
PF00310	0	3.54752	3.55047	0	Nitrogen Metabolism
PF00311	0	2.57485	4.01523	0	Other
PF00313	5.20591	6.7052	6.59885	1	Other
PF00318	6.49649	5.45636	5.33657	0	Other
PF00324	3.75553	3.39129	2.45204	0	Other
PF00326	4.32751	4.30668	4.86221	0	Other
PF00331	0	0	2.24742	0	Carbohydrate metabolism
PF00334	5.74825	4.97121	5.4578	0	Other
PF00335	4.94134	3.0857	0	0	Motility
PF00348	4.06438	4.74307	5.2949	0	Other
PF00365	3.61948	4.35854	4.75734	0	Other
PF00366	3.54416	3.40597	3.72786	0	Other
PF00380	6.65458	6.11258	5.98928	1	Other
PF00403	3.24584	3.90251	3.2227	0	Other
PF00406	5.76661	5.47705	5.78847	0	Other
PF00411	6.56041	5.74897	5.90721	1	Other
PF00412	4.51918	3.52491	0	0	Other
PF00415	5.67355	5.38103	5.29723	0	Other
PF00421	0	4.21322	2.67469	0	Photosynthesis
PF00428	8.02982	6.84212	7.00457	1	Other
PF00436	0	0	2.96254	0	Other
PF00439	4.9162	4.95945	5.70276	0	Other
PF00445	4.21564	2.95863	2.90143	0	Other
PF00447	3.90968	4.63781	6.82879	0	Other
PF00454	5.43763	4.4166	5.38681	0	Other
PF00456	3.75644	5.79518	5.91996	0	Other
PF00462	5.69422	5.84413	6.10649	0	Other
PF00464	4.80903	5.83488	5.52654	0	Other
PF00467	0	1.56938	0	0	Other
PF00475	1.24531	2.27935	3.04458	0	Other
PF00483	3.40141	2.20846	0	0	Other
PF00485	3.5785	5.47472	5.72986	0	Photosynthesis
PF00487	6.227	6.63843	6.96198	0	Other
PF00490	2.48414	3.32545	3.81975	0	Other
PF00491	3.95036	2.60898	3.31434	0	Other
PF00493	4.4756	5.05365	4.99534	0	Other
PF00497	0	1.71999	2.58624	0	Other
PF00498	5.35787	5.48613	5.16181	0	Other
PF00504	3.3345	9.50647	10.1236	1	Photosynthesis
PF00505	6.11869	6.06	6.63709	0	Other
PF00515	2.44665	2.83109	2.29118	0	Other
PF00535	4.11049	4.93881	4.29377	0	Carbohydrate metabolism
PF00549	1.6721	1.4387	0	0	Other
PF00557	5.62995	5.03065	5.58544	0	Other
PF00562	3.6042	3.46215	4.11779	0	Other
PF00571	4.68192	3.83956	5.88799	0	Other
PF00575	2.59625	5.73743	6.04777	1	Other
PF00579	4.33422	4.11218	4.54751	0	Other
PF00583	5.29067	5.55231	5.98429	0	Other
PF00590	2.96528	3.38938	3.86382	0	Other
PF00596	2.97014	3.16032	3.3374	0	Carbohydrate metabolism
PF00615	4.236	0	0	0	Signalling
PF00617	3.12645	0	0	0	Signalling
PF00620	4.53936	1.71513	0	0	Signalling
PF00626	4.26776	3.32468	3.59834	0	Other
PF00632	5.80411	5.47629	5.54665	0	Other
PF00638	4.56758	4.01959	4.9891	0	Other
PF00639	4.48599	4.27097	4.83996	0	Other
PF00642	5.26695	6.08904	4.75436	0	Other
PF00645	3.32724	3.58795	3.12839	0	Other
PF00656	4.01571	4.0911	5.12392	1	Other
PF00675	5.05268	4.6992	4.93283	0	Other
PF00677	0	2.6745	3.27227	1	Cofactor
PF00682	3.3762	3.7784	4.25158	0	Other
PF00698	2.62473	4.71695	4.19017	0	Other
PF00705	3.81579	3.88187	0	0	Other
PF00719	4.68082	5.19847	5.45955	0	Other
PF00725	0.23892	0	0	0	Other
PF00731	0	3.15404	3.38553	0	Other
PF00742	2.50557	3.72394	4.54312	1	Other
PF00743	3.3171	4.17391	4.02028	0	Other
PF00749	3.97298	3.97786	4.6359	0	Other
PF00763	0	2.83287	3.14955	0	Cofactor
PF00764	1.53569	3.85291	4.28625	1	Other
PF00773	3.48157	3.45823	4.03362	0	Other
PF00781	3.64862	3.32205	3.05146	0	Other
PF00784	3.05388	1.85991	0	0	Other
PF00787	5.64816	5.33481	4.55114	0	Other
PF00790	3.07718	1.92252	0	0	Signalling
PF00793	2.23419	0	0	1	Other
PF00806	4.25797	4.57581	4.0595	0	Other
PF00809	0	2.85485	2.70965	0	Other
PF00828	6.54048	6.33171	6.43951	0	Other
PF00830	2.99064	4.62421	5.23419	0	Other
PF00833	6.46103	5.56944	5.93168	0	Other
PF00838	5.29344	0	0	0	Other
PF00839	0	2.57151	0	0	Other
PF00875	2.67571	3.72402	3.15907	0	Photosynthesis
PF00881	2.20183	3.23072	4.40807	0	Nitrogen Metabolism
PF00884	4.42492	4.94057	4.75929	0	Other
PF00885	1.39758	3.52985	4.13882	0	Cofactor
PF00887	5.70199	4.28192	4.25066	0	Other
PF00891	0	3.07645	2.45979	0	Other
PF00892	4.47196	5.27561	5.57048	0	Other
PF00899	5.00359	4.49155	4.96528	0	Other
PF00903	4.48299	3.5708	3.97899	0	Other
PF00923	4.13257	2.55607	4.72134	0	Other
PF00925	0	2.94955	2.37603	1	Cofactor
PF00926	1.66196	3.35095	3.47349	0	Cofactor
PF00929	4.07824	3.89749	4.40452	0	Other
PF00935	6.76055	5.93329	6.09573	0	Other
PF00939	1.62794	3.00415	0	0	Other
PF00955	0	4.14296	4.22858	0	Other
PF00962	4.39852	3.72384	3.89404	0	Other
PF00982	3.33244	3.85426	4.25269	0	Carbohydrate metabolism
PF01015	6.75327	6.12276	6.13246	0	Other
PF01019	2.90259	2.78676	3.24466	0	Other
PF01025	3.71113	4.2429	4.95966	0	Other
PF01026	3.28316	3.96684	3.78798	0	Other
PF01027	5.32877	5.29769	3.6179	0	Other
PF01028	2.68555	2.46161	2.74538	0	Other
PF01033	0	1.20609	0	0	Other
PF01048	4.05456	3.71827	4.13962	0	Other
PF01058	3.29076	0	4.34465	0	Other
PF01062	2.28366	6.0452	6.14325	0	Light sensing
PF01063	4.43122	4.52506	4.80168	0	Other
PF01066	4.45296	4.01178	4.43499	0	Other
PF01067	2.22454	1.50976	0	0	Other
PF01077	0	4.49518	4.85739	0	Nitrogen Metabolism
PF01078	0	2.23278	1.3841	0	Photosynthesis
PF01080	2.10959	2.34971	3.37779	0	Other
PF01081	0	2.10791	4.15365	0	Carbohydrate metabolism
PF01092	6.42358	5.97546	5.78057	0	Other
PF01105	5.07375	4.21646	4.99388	0	Other
PF01106	2.58452	4.16858	4.38914	0	Nitrogen Metabolism
PF01115	3.96271	2.16457	2.87676	0	Other
PF01116	1.89436	6.40781	6.52638	0	Carbohydrate metabolism
PF01124	5.50312	4.62075	5.21794	1	Other
PF01129	0	2.60631	0	0	Other
PF01130	3.43452	1.77152	0	0	Signalling
PF01133	3.25894	3.59283	0	1	Other
PF01134	0	2.74629	2.81539	1	Other
PF01136	0	1.81303	2.05115	0	Other
PF01151	5.43334	4.97154	5.107	0	Other
PF01158	6.54974	5.4682	6.06338	0	Other
PF01163	3.74487	2.98859	3.54802	0	Other
PF01165	0	4.40211	5.43088	1	Other
PF01171	2.33068	2.82929	3.20494	0	Other
PF01179	0	2.64563	0	0	Other
PF01189	3.71193	4.08638	4.38097	0	Other
PF01196	3.35631	4.70164	5.30174	0	Other
PF01198	6.48246	5.62921	5.92123	0	Other
PF01199	6.32521	5.58684	6.06042	0	Other
PF01201	6.83701	6.3533	6.27679	1	Other
PF01204	0.928411	2.89306	0	0	Carbohydrate metabolism
PF01215	5.55221	4.72131	3.72652	0	Other
PF01221	5.90901	5.76616	4.3894	1	Motility
PF01245	2.68607	3.04013	3.59563	0	Other
PF01246	6.68264	5.97936	6.26617	1	Other
PF01247	6.35987	5.74393	5.91444	0	Other
PF01248	7.8731	7.28998	7.36174	0	Other
PF01251	6.48994	6.07979	5.7163	0	Other
PF01253	5.23382	4.50644	5.09543	1	Other
PF01263	3.50971	4.51247	4.7227	0	Carbohydrate metabolism
PF01266	5.01163	4.65916	5.25539	0	Other
PF01280	6.59397	5.87647	6.03733	0	Other
PF01283	6.58854	5.93596	5.88507	0	Other
PF01287	6.61274	5.59333	6.25545	0	Other
PF01301	0	2.11914	0	0	Carbohydrate metabolism
PF01343	3.12398	3.21457	4.22001	0	Other
PF01369	3.60826	4.22321	4.13751	0	Other
PF01370	6.05097	5.88489	6.31043	0	Other
PF01373	0	2.54194	0	0	Carbohydrate metabolism
PF01380	2.99572	2.85913	3.09442	0	Other
PF01392	0	1.69338	0	1	Other
PF01398	5.39891	4.66038	5.29212	0	Other
PF01399	5.6843	5.11069	5.74763	0	Other
PF01423	6.54106	6.75463	6.61572	0	Other
PF01428	4.107	3.40842	0	0	Other
PF01430	0	2.5733	2.78974	0	Other
PF01434	4.27638	5.2909	5.84529	0	Other
PF01436	0	3.32399	0	0	Other
PF01458	0	3.37175	3.45669	0	Other
PF01465	2.6677	2.85343	3.76702	0	Other
PF01466	5.88723	5.35803	5.97759	0	Other
PF01480	2.59787	3.38934	3.21119	0	Other
PF01494	4.3363	5.06385	5.78374	0	Other
PF01512	3.74276	3.94506	4.33833	0	Other
PF01521	3.50723	4.08838	4.74798	0	Nitrogen Metabolism
PF01529	5.8634	5.89599	5.62395	0	Other
PF01545	4.87994	4.69771	4.8571	0	Other
PF01549	0	3.02888	4.42724	0	Other
PF01553	4.83542	4.78012	5.08779	0	Other
PF01554	4.23677	4.53468	5.62952	0	Other
PF01557	4.68901	3.49305	3.67495	0	Other
PF01565	4.47836	3.8556	4.33208	0	Other
PF01578	0	2.38674	0	0	Other
PF01594	2.49387	3.58207	0	0	Other
PF01596	2.34257	4.04655	3.40228	0	Other
PF01599	5.31668	4.70221	0	0	Other
PF01625	4.51676	4.78797	5.60133	0	Other
PF01648	2.30696	2.81647	2.80936	0	Other
PF01652	5.13376	4.78942	5.18812	0	Other
PF01655	6.61161	5.99965	6.06704	0	Other
PF01667	6.83747	5.74705	5.95238	0	Other
PF01694	4.81126	4.89941	4.9361	0	Other
PF01697	0	2.20231	3.63115	0	Carbohydrate metabolism
PF01699	5.21011	5.9509	5.34018	0	Other
PF01709	0	2.56067	3.73212	0	Other
PF01716	0	5.98213	6.703	0	Photosynthesis
PF01733	3.38546	3.13445	2.74801	0	Other
PF01738	4.50891	4.06669	4.03109	0	Other
PF01754	0	2.05851	5.22686	0	Other
PF01755	0.902127	4.46892	2.27929	0	Carbohydrate metabolism
PF01757	3.56625	4.63462	3.25989	0	Other
PF01761	1.8618	4.83574	4.29652	0	Other
PF01764	5.65133	5.51187	6.07433	0	Other
PF01769	0	3.40227	3.97349	0	Other
PF01770	0	2.06997	0	0	Cofactor
PF01777	6.4283	5.64072	5.92941	0	Other
PF01778	6.27499	5.73324	5.88406	0	Other
PF01779	0	3.92147	0	0	Other
PF01786	3.66528	3.6884	4.89388	0	Other
PF01789	0	4.45726	4.5327	1	Photosynthesis
PF01813	4.40776	3.55474	4.23614	0	Other
PF01825	0	1.91061	0	0	Other
PF01852	4.10641	3.97874	2.74334	1	Signalling
PF01872	0	2.29514	2.85627	0	Cofactor
PF01894	0	2.90112	3.34939	0	Other
PF01909	2.09135	2.33516	2.12595	0	Other
PF01912	4.50867	3.66392	4.52681	0	Other
PF01923	3.21973	1.75448	2.52697	0	Cofactor
PF01925	4.37504	4.91384	4.79201	0	Other
PF01926	4.72862	5.15225	5.34729	0	Other
PF01928	0	0	0.435065	1	Other
PF01929	6.64357	5.52698	5.84338	0	Other
PF01940	1.56946	2.62116	3.64565	0	Other
PF01963	0	2.94886	3.30711	0	Other
PF01965	4.5835	4.35749	5.01437	0	Other
PF01980	2.04214	2.30061	2.85876	0	Other
PF01987	1.4928	3.25565	4.03864	0	Other
PF01988	3.99972	3.88382	3.9944	1	Other
PF02010	2.4062	3.61316	0	0	Other
PF02020	3.46181	3.82201	4.32687	0	Other
PF02036	5.56766	2.77266	3.07274	1	Other
PF02055	0	3.49897	2.91488	0	Carbohydrate metabolism
PF02074	0	2.48398	3.00678	0	Other
PF02104	3.06038	2.19564	2.49576	0	Other
PF02135	0	0	4.27574	0	Other
PF02138	3.80656	3.35731	4.16109	0	Other
PF02141	3.34555	2.38507	4.02158	0	Signalling
PF02146	4.90849	4.54922	4.61499	0	Other
PF02171	2.30942	3.29546	3.61811	0	Other
PF02213	3.8202	4.00972	3.83161	0	Signalling
PF02230	4.28755	4.50509	4.44296	0	Other
PF02260	2.16149	1.85181	1.10723	0	Other
PF02269	2.56154	1.89182	0	0	Other
PF02290	3.0041	2.60537	0	0	Other
PF02297	4.33352	2.65617	5.29766	0	Other
PF02308	0	0	3.45806	0	Other
PF02320	3.57903	3.855	3.79562	0	Other
PF02325	0	4.0457	4.22246	1	Other
PF02330	3.89212	3.66701	3.43819	0	Other
PF02347	3.66365	4.25087	3.93603	0	Other
PF02353	3.58961	3.79035	3.97659	0	Other
PF02401	0	3.86286	4.42528	0	Other
PF02410	2.40348	3.17666	3.69328	0	Other
PF02416	0	2.57634	4.54028	1	Photosynthesis
PF02423	0	2.63139	3.72801	1	Light sensing
PF02427	0	4.31431	0	0	Photosynthesis
PF02441	2.03212	1.52393	2.44797	0	Other
PF02453	3.81498	2.07578	0	0	Other
PF02460	4.46675	4.90429	5.01441	0	Other
PF02469	2.06628	4.75915	6.36177	0	Other
PF02475	2.47482	2.92832	3.17179	0	Other
PF02482	0	2.50482	4.4004	1	Other
PF02492	3.87441	5.37382	5.43506	0	Other
PF02493	6.12813	5.99277	5.23708	0	Other
PF02514	0	4.77009	5.0953	1	Cofactor
PF02517	2.69412	3.55583	4.12067	0	Other
PF02518	5.11231	5.36573	4.85711	0	Other
PF02527	0	1.59739	2.31838	0	Other
PF02531	0	2.92752	0	0	Photosynthesis
PF02535	5.03926	5.04235	5.44171	0	Other
PF02536	0	3.9756	4.069	0	Other
PF02537	0	1.55846	3.71943	1	Other
PF02542	0	2.53288	3.1054	1	Other
PF02548	2.15389	2.05778	2.9709	0	Other
PF02567	2.22598	2.31327	3.23277	0	Other
PF02569	0	2.26431	2.78045	0	Other
PF02575	0	3.59574	3.86887	0	Other
PF02581	0	1.44683	2.35348	0	Other
PF02605	0	2.79577	0	0	Photosynthesis
PF02617	0	3.28798	5.29211	1	Other
PF02622	2.4637	4.20092	4.8092	0	Other
PF02629	4.41942	3.70144	3.94892	0	Other
PF02630	3.07165	2.23691	3.26147	0	Other
PF02633	0	1.03267	0	0	Other
PF02657	0	2.4831	3.21502	0	Iron
PF02668	4.56269	5.37638	5.54627	0	Other
PF02670	0	2.98965	3.3029	0	Other
PF02683	0	1.50836	2.67843	0	Other
PF02747	0	1.96203	3.39234	0	Other
PF02770	4.21974	3.43821	1.83718	0	Other
PF02771	3.99763	2.98927	2.88967	0	Other
PF02773	5.03481	6.37933	5.74789	0	Other
PF02781	3.01415	3.64937	3.44062	0	Other
PF02782	2.75169	2.85689	3.4641	0	Other
PF02792	3.05529	4.11783	3.14027	0	Other
PF02798	5.76427	4.95414	4.60152	0	Other
PF02826	4.91329	5.20101	5.39411	0	Other
PF02833	2.12726	2.69042	2.89114	0	Other
PF02852	2.50056	3.16262	3.53738	0	Other
PF02862	0	2.46074	2.64232	0	Other
PF02866	4.87171	5.33397	4.55509	0	Other
PF02900	2.58306	1.78953	0	0	Other
PF02921	0	0	4.03163	0	Other
PF02929	0	1.88419	2.04077	0	Carbohydrate metabolism
PF02941	0	2.74157	0	0	Photosynthesis
PF02943	0	1.96148	3.30364	0	Photosynthesis
PF02953	5.24101	4.59979	5.27896	1	Other
PF02979	1.06323	0	0	0	Other
PF03006	3.6921	3.84747	3.64513	0	Other
PF03016	3.73583	4.57573	4.22047	0	Other
PF03029	3.46137	3.21971	3.86541	0	Other
PF03030	5.52138	5.61513	5.32056	0	Other
PF03031	5.52788	4.67032	5.10616	0	Other
PF03060	4.07582	3.65067	3.54001	1	Nitrogen Metabolism
PF03071	2.87439	3.1376	2.34187	1	Other
PF03073	0	2.58499	3.9455	0	Photosynthesis
PF03079	0	0	3.93045	0	Other
PF03083	3.41078	3.93631	4.48514	0	Other
PF03091	0	1.60834	0	0	Other
PF03095	2.8649	2.51677	2.7458	0	Other
PF03105	2.00391	3.63678	3.94705	0	Other
PF03124	3.2226	3.49375	3.98437	1	Signalling
PF03133	5.36816	5.27045	3.82638	1	Other
PF03134	5.9242	4.99899	5.76492	0	Other
PF03143	3.54779	3.94736	3.62685	0	Other
PF03151	5.01451	6.49422	6.60983	0	Other
PF03159	3.28764	3.37808	3.94667	0	Other
PF03162	2.10911	0	0	1	Signalling
PF03178	3.33378	3.13297	3.77956	0	Other
PF03200	1.36363	2.02382	0	0	Carbohydrate metabolism
PF03219	1.20493	3.78261	4.77364	0	Other
PF03222	0	2.96056	3.6726	0	Other
PF03224	0	2.79842	0	0	Other
PF03227	0	2.85962	0	0	Other
PF03275	0	2.35113	2.88148	0	Carbohydrate metabolism
PF03366	3.01648	2.45997	2.5218	0	Other
PF03367	3.17278	2.30617	2.33099	1	Other
PF03381	4.08114	3.77574	3.58051	0	Signalling
PF03382	0	1.98179	4.62242	0	Other
PF03388	3.40142	2.89922	0	0	Carbohydrate metabolism
PF03398	3.82858	1.98762	3.44444	0	Other
PF03405	0	0	4.43955	1	Other
PF03417	2.32182	2.21704	0	0	Other
PF03441	3.81741	4.42185	4.02456	0	Other
PF03451	0.749478	2.33576	0	0	Signalling
PF03455	0	0	1.09307	0	Other
PF03457	0	3.18292	6.7513	1	Other
PF03462	1.78932	2.95501	3.53858	0	Other
PF03464	4.12261	3.60772	4.03355	0	Other
PF03567	1.55652	4.69931	5.21743	0	Other
PF03577	2.10673	3.98784	2.9282	0	Other
PF03602	0	2.25077	2.70916	0	Other
PF03645	4.57214	4.72636	0	1	Light sensing
PF03652	0	1.93186	2.32366	0	Other
PF03676	2.34375	0	0	0	Other
PF03690	3.09331	3.15499	2.90756	0	Other
PF03703	0	3.22335	3.66869	0	Other
PF03713	0	0	1.93095	1	Other
PF03741	0	4.84162	3.46071	0	Other
PF03770	3.39951	3.43247	2.85895	0	Other
PF03803	4.41129	4.2972	4.20896	0	Other
PF03807	1.64522	2.21601	3.02849	0	Other
PF03842	0	0	5.80248	1	Other
PF03870	2.89124	2.5322	3.08347	0	Other
PF03911	4.41279	3.76395	3.5619	0	Other
PF03917	2.9593	2.73401	3.38	0	Other
PF03928	0	2.15388	3.34212	0	Signalling
PF03931	4.42515	3.94296	3.64231	0	Other
PF03937	3.55461	2.78278	3.32464	0	Other
PF03946	6.11498	5.11882	6.07254	0	Other
PF03953	5.34713	6.19839	3.94604	0	Other
PF03971	0.85788	4.60413	3.51866	0	Other
PF03986	3.66297	2.5223	3.07098	0	Other
PF03992	3.35841	4.28189	4.96217	0	Other
PF04006	2.61096	2.18289	2.77736	0	Other
PF04012	0	3.08032	4.50503	1	Other
PF04059	3.2861	3.15274	3.00311	0	Other
PF04062	3.96237	1.80399	0	0	Other
PF04063	1.16992	1.84017	2.29434	0	Other
PF04083	2.93695	0	0	0	Other
PF04097	2.24948	1.7753	2.76115	0	Other
PF04108	0	1.19164	0	0	Other
PF04116	5.60069	5.18721	4.96639	0	Other
PF04117	4.4407	5.51194	6.47064	0	Other
PF04143	3.68262	1.94235	2.75526	0	Other
PF04145	3.75343	3.38977	3.66489	0	Other
PF04146	2.36755	2.90777	0	0	Other
PF04172	0	3.06848	3.75554	0	Other
PF04178	4.54536	4.44576	4.68554	0	Other
PF04185	1.87319	1.85529	0	0	Other
PF04187	0	2.56201	3.14683	0	Iron
PF04188	1.63555	1.62685	2.07962	0	Other
PF04191	3.38067	3.92701	3.6127	0	Other
PF04209	3.61217	1.77254	2.31463	1	Other
PF04212	3.30822	3.03598	0	0	Other
PF04231	0	0	2.20364	0	Other
PF04280	2.84896	2.20015	3.26305	1	Other
PF04286	0	2.54736	2.56636	0	Other
PF04359	0	2.51514	3.55452	1	Other
PF04389	3.63792	3.14484	0	0	Other
PF04399	0	2.51364	3.62393	0	Other
PF04403	2.5187	3.30995	3.83562	0	Other
PF04414	0	1.00199	0	0	Other
PF04417	0	2.38924	2.99417	0	Other
PF04430	2.20482	1.99583	2.70519	0	Other
PF04446	2.13646	0	0	0	Other
PF04452	0	2.25132	2.98647	1	Other
PF04506	2.1021	1.55675	2.42763	0	Other
PF04511	4.01523	3.97534	4.76671	0	Other
PF04515	5.15712	5.51274	5.81564	0	Other
PF04547	4.54384	5.0536	3.98575	0	Signalling
PF04548	1.27165	3.64676	0	0	Other
PF04603	2.32713	1.7269	2.4611	0	Other
PF04607	0	3.17559	3.88264	1	Other
PF04670	4.30538	3.14573	3.54668	0	Other
PF04695	1.08257	2.28627	0	0	Other
PF04696	0	2.80164	0	0	Other
PF04712	4.12254	3.86339	0	0	Motility
PF04729	3.20766	2.52134	3.37136	0	Other
PF04749	4.66753	5.36686	5.37693	0	Other
PF04752	1.89416	1.89826	2.23826	0	Other
PF04755	0	4.90691	5.59708	0	Photosynthesis
PF04758	2.73962	4.18673	0	0	Other
PF04774	3.82711	0	4.21766	0	Other
PF04802	2.25044	2.27011	2.31533	0	Other
PF04810	1.74584	2.04643	1.64951	0	Other
PF04841	1.6342	1.89137	2.14891	0	Other
PF04857	3.89518	3.86277	4.02143	0	Other
PF04884	2.08293	2.25455	3.42643	0	Other
PF04916	3.46846	0.47882	0	0	Other
PF04934	2.12452	1.8232	2.51958	0	Other
PF04968	2.37904	3.06482	2.86081	0	Other
PF05018	3.90217	4.30045	2.53649	1	Other
PF05019	1.29108	1.6498	2.59896	0	Other
PF05063	1.85999	2.40596	0	0	Other
PF05064	2.16003	2.26004	2.80751	0	Other
PF05096	2.78956	2.91141	3.6008	0	Other
PF05118	3.53583	4.7097	4.59476	0	Other
PF05131	1.65057	1.38382	1.79112	0	Other
PF05158	2.25747	2.12035	2.74692	0	Other
PF05173	0	2.76436	3.07388	0	Other
PF05175	1.75244	2.76294	1.8934	0	Other
PF05176	1.26633	1.62905	2.40472	0	Other
PF05180	2.83087	3.12869	3.64843	0	Other
PF05186	4.41234	4.51202	3.99866	0	Other
PF05201	0	3.77599	3.97201	1	Other
PF05216	2.68881	2.48818	3.21932	0	Other
PF05221	5.61909	6.82386	5.68205	0	Other
PF05255	2.78902	0	0	0	Other
PF05291	2.92837	2.52307	2.91143	0	Other
PF05301	0	2.54959	0	0	Signalling
PF05348	4.60759	3.96882	4.42318	0	Other
PF05351	3.53236	4.20585	0	1	Light sensing
PF05419	0	3.42593	3.91522	0	Photosynthesis
PF05427	1.77326	0	0	0	Other
PF05470	3.54463	3.51881	3.89659	0	Other
PF05477	1.61028	2.40928	0	1	Other
PF05517	2.45989	4.0001	0	0	Other
PF05529	3.32977	1.88238	3.21083	0	Other
PF05542	0	3.02031	3.88751	0	Other
PF05548	0	0	3.55398	0	Other
PF05577	4.86209	3.65981	3.91667	1	Other
PF05602	2.47185	3.14434	3.38944	0	Other
PF05605	1.14284	0	0	0	Other
PF05622	1.8798	0	3.20611	0	Other
PF05681	0	2.01129	0	0	Other
PF05684	0	1.88635	2.99724	0	Other
PF05726	0	1.95716	2.78516	0	Other
PF05753	1.69692	2.81643	0	0	Other
PF05783	2.41459	2.08461	0	0	Motility
PF05804	2.15276	2.74665	0	0	Motility
PF05822	2.22907	2.51705	0	0	Other
PF05834	0	2.75797	3.12069	0	Photosynthesis
PF05856	4.24105	2.04038	0	0	Other
PF05875	2.88151	3.35314	1.54436	0	Other
PF05889	1.98437	2.0104	2.5054	0	Other
PF05890	2.92886	2.5618	2.97609	0	Other
PF05899	0	3.65441	3.77607	0	Other
PF05915	1.81961	2.41002	0	0	Other
PF05916	2.1203	2.88958	2.49291	0	Other
PF05970	2.2656	3.28143	3.51001	0	Other
PF05981	0	2.96505	3.22978	1	Other
PF05996	0	2.78135	3.94048	0	Photosynthesis
PF06041	3.27545	2.23377	2.68801	0	Other
PF06079	2.47436	1.96587	3.27673	1	Other
PF06094	2.82658	3.12637	2.49062	0	Other
PF06098	3.22541	3.41189	0	0	Motility
PF06108	0	2.7483	2.28044	0	Other
PF06110	2.49489	0	0	0	Other
PF06127	3.81495	1.31401	1.69479	0	Other
PF06206	0	0	2.15657	0	Photosynthesis
PF06244	2.68821	2.59498	3.01628	0	Other
PF06248	1.60051	1.42783	2.0365	1	Other
PF06294	2.96526	3.38175	0	0	Motility
PF06325	2.80209	4.01052	4.09288	1	Other
PF06331	0	0	2.32232	0	Other
PF06418	2.66706	3.3943	3.20397	0	Other
PF06421	0	1.84581	2.63925	0	Other
PF06426	0	2.48828	3.58771	0	Other
PF06472	3.92938	4.31669	3.30467	0	Other
PF06485	0	2.88168	3.41374	1	Other
PF06514	0	5.10788	6.47588	0	Photosynthesis
PF06565	3.32555	3.90533	0	1	Other
PF06602	3.94608	3.01354	2.96353	0	Other
PF06664	1.43602	0	0	0	Other
PF06705	2.33965	3.40629	2.78651	0	Other
PF06728	2.01996	2.20034	2.46119	1	Other
PF06747	0	2.15482	2.64286	0	Other
PF06799	0	2.28069	2.65339	0	Other
PF06842	0	1.82764	3.11225	0	Other
PF06925	0	3.01602	3.83786	0	Other
PF06957	2.07605	2.69755	2.67462	0	Other
PF06965	0	3.48633	0	1	Other
PF06999	0	1.5228	0	1	Carbohydrate metabolism
PF07002	4.19687	2.95486	3.94539	0	Other
PF07035	1.93555	1.21878	0	0	Other
PF07082	0	3.16601	3.71702	1	Other
PF07093	1.65363	1.71367	1.73191	0	Other
PF07106	1.78442	1.82365	0	0	Other
PF07109	0	3.01206	4.0174	0	Photosynthesis
PF07137	0	3.17639	3.93565	0	Photosynthesis
PF07159	2.72022	0	0	0	Other
PF07189	3.46668	3.75221	3.51161	0	Other
PF07200	3.04839	2.01224	3.09863	0	Other
PF07228	2.56403	3.27327	2.86829	0	Other
PF07264	2.48223	2.18204	0	0	Other
PF07289	2.00232	2.62485	0	0	Motility
PF07298	0	1.68615	2.64232	0	Nitrogen Metabolism
PF07426	0	1.56558	0	0	Other
PF07466	0	3.88535	4.55416	1	Other
PF07478	0	2.80719	0	0	Other
PF07479	2.82841	3.94198	3.83721	0	Other
PF07496	1.62892	3.06875	4.04246	0	Other
PF07516	0	1.46578	2.47775	0	Other
PF07569	0	0	2.38516	0	Other
PF07571	1.82426	1.88502	2.54893	0	Other
PF07690	6.60947	7.16958	7.16864	0	Other
PF07712	0	2.00727	0	0	Other
PF07722	3.53362	2.64396	1.69217	0	Other
PF07779	1.6646	2.70827	3.55997	0	Other
PF07859	4.3989	4.42208	4.13385	0	Other
PF07876	2.62887	2.62076	2.68759	1	Other
PF07883	0	1.45973	2.5227	0	Other
PF07915	2.57429	2.32137	2.85367	0	Carbohydrate metabolism
PF07986	3.27732	3.66685	3.24924	0	Other
PF07994	3.59061	3.52113	3.7747	0	Signalling
PF08068	3.05327	2.76824	3.41263	0	Other
PF08079	0	4.62648	0	0	Other
PF08125	0	2.75749	0	0	Carbohydrate metabolism
PF08153	2.67607	2.21239	2.62011	0	Other
PF08190	3.80348	3.9949	1.43506	1	Other
PF08214	0	2.2239	4.17538	0	Other
PF08217	1.45158	1.22526	0	0	Other
PF08240	5.27668	4.33415	4.26619	0	Other
PF08265	0	0	2.4815	0	Other
PF08292	1.86453	2.17463	2.43517	0	Other
PF08373	0	3.57886	3.80205	0	Other
PF08375	0	2.90244	3.53919	0	Other
PF08393	2.28829	4.35257	2.65564	0	Other
PF08417	0	2.63319	2.52991	0	Photosynthesis
PF08449	4.82392	5.65764	5.68214	0	Other
PF08454	0	2.05722	0	0	Other
PF08506	2.0779	2.41982	2.41955	0	Other
PF08514	0	1.0497	0	0	Other
PF08541	0	2.62128	3.08413	0	Other
PF08576	1.88211	0	2.22578	0	Other
PF08603	4.36662	2.61698	2.43057	0	Other
PF08616	1.86141	0	0	0	Other
PF08683	0	1.77096	0	0	Signalling
PF08694	2.27214	2.20997	0	0	Other
PF08766	0	2.88188	3.10515	0	Other
PF08777	0	0	2.53535	0	Other
PF08783	2.34596	2.19125	2.5659	0	Other
PF08802	0	3.31096	4.35561	0	Photosynthesis
PF08853	0	2.24966	2.83018	0	Other
PF08854	0	1.11585	2.48573	0	Other
PF08888	0	2.41014	3.85972	0	Other
PF08911	0	0	2.36939	0	Other
PF08953	2.92161	0	0	0	Other
PF09011	0	1.9171	3.66939	0	Other
PF09084	0	2.82139	2.51401	0	Other
PF09090	0	1.63375	0	0	Other
PF09103	0	0	1.42721	0	Other
PF09174	2.82999	2.27334	3.391	0	Other
PF09184	1.99868	2.3649	1.86029	0	Other
PF09273	3.24396	3.92978	4.29103	0	Other
PF09280	3.65882	3.3028	3.86538	0	Other
PF09286	3.70748	3.90219	0	1	Other
PF09348	0	1.46195	1.9916	0	Other
PF09353	0	4.54144	5.30088	1	Other
PF09360	3.72659	3.88528	3.6672	0	Other
PF09366	0	3.44548	3.20432	0	Other
PF09416	1.34931	1.51801	2.41432	0	Other
PF09430	3.29585	2.83982	3.38413	0	Other
PF09440	2.88494	3.05076	3.64639	0	Other
PF09585	0	1.83806	2.86306	0	Other
PF09668	3.14514	3.05758	3.44315	0	Other
PF09734	0	1.77903	0	0	Other
PF09753	2.12755	2.19156	2.06923	0	Other
PF09754	1.95046	1.80518	0	0	Other
PF09768	2.5433	2.63798	3.1454	0	Other
PF09793	3.11184	2.99527	3.72735	1	Other
PF09826	0	0	3.62403	1	Other
PF09834	0	0	3.37945	0	Other
PF09980	0	2.35556	2.45083	0	Other
PF10184	0	4.35093	5.00924	0	Other
PF10188	2.02638	2.19974	0	0	Other
PF10211	3.83422	3.97661	0	1	Motility
PF10217	0	0	2.03711	0	Other
PF10229	1.60707	2.09922	2.87129	0	Cofactor
PF10230	0	0	1.91998	0	Other
PF10234	2.33208	2.8256	0	0	Other
PF10235	0	2.53144	0	0	Other
PF10274	3.58726	4.04875	1.29575	0	Other
PF10354	2.94884	3.60086	3.47056	0	Other
PF10409	3.53118	1.88588	2.88627	0	Other
PF10494	0	0	1.47197	0	Signalling
PF10502	0	1.8878	3.42071	0	Other
PF10520	0	3.90722	2.94618	0	Other
PF10539	0	2.57521	2.79751	0	Other
PF10563	0	4.12917	4.77191	0	Other
PF10601	3.06098	0	3.98216	0	Other
PF10607	3.69761	0	0	0	Other
PF10672	0	2.21917	2.70211	0	Other
PF10693	0	2.16656	2.84654	0	Other
PF10718	0	0	2.31109	0	Photosynthesis
PF11016	0	3.24183	3.88151	0	Other
PF11071	0	0	2.58429	1	Other
PF11152	0	1.85404	2.6815	0	Cofactor
PF11211	0	0	3.75823	0	Other
PF11264	0	3.48588	4.7798	0	Photosynthesis
PF11317	0	3.40293	4.24104	1	Other
PF11371	0	0	2.57373	0	Other
PF11443	0	0	2.06981	0	Other
PF11460	0	3.0759	3.64192	1	Other
PF11527	4.21437	4.68717	0	0	Other
PF11698	2.07513	2.23642	3.99175	1	Other
PF11700	0	2.06909	4.18245	0	Other
PF11718	0	1.06349	2.58079	0	Other
PF11822	0	1.59822	0	0	Other
PF11831	2.53952	2.11179	2.67967	0	Other
PF11833	0	0	3.31465	0	Photosynthesis
PF11916	2.08553	2.15889	2.84279	0	Other
PF11940	0	3.21645	3.68	0	Other
PF11947	0	2.68213	3.20581	0	Other
PF11969	2.73466	2.69181	2.87074	0	Other
PF11976	4.86483	5.07382	5.43099	0	Other
PF11977	1.77952	2.63848	2.13292	0	Other
PF11998	0	2.46126	3.54139	1	Other
PF12018	2.20599	2.51819	0	0	Motility
PF12046	0	2.77316	3.42976	0	Photosynthesis
PF12237	1.38383	3.10237	3.14846	0	Other
PF12239	0	0	1.92506	0	Other
PF12263	0	2.407	2.83523	1	Other
PF12309	1.7297	2.06514	0	0	Other
PF12317	2.89782	2.85566	0	0	Motility
PF12340	0	2.50472	2.68489	0	Other
PF12352	4.38187	4.05108	4.61963	0	Other
PF12437	0	4.86376	4.31813	0	Other
PF12656	1.58631	1.75973	2.00741	0	Other
PF12689	2.2621	3.67511	3.8452	0	Other
PF12698	4.06633	3.71485	3.28383	0	Other
PF12706	3.50417	3.49578	4.46275	0	Other
PF12775	1.99719	3.77215	0.4563	0	Motility
PF12780	2.33986	4.04264	1.70337	0	Other
PF12796	7.70048	7.83065	7.35753	0	Other
PF12799	3.52597	3.92482	3.21696	0	Other
PF12812	0	2.09899	0	0	Signalling
PF12895	2.52479	3.11594	2.50307	0	Other
PF12931	1.84005	1.89871	3.11167	0	Other
PF13012	4.13325	3.75775	4.49327	0	Other
PF13020	0	1.95485	0	0	Other
PF13041	4.10187	6.63162	5.93129	1	Other
PF13191	3.17792	3.25071	3.87477	0	Other
PF13202	2.86273	4.82492	1.72588	0	Other
PF13225	0	3.05579	3.59705	0	Other
PF13242	2.35181	3.45626	3.61981	0	Other
PF13292	0	3.28718	3.75927	0	Other
PF13301	0	3.74404	3.54468	0	Other
PF13307	3.02431	3.08115	3.43431	0	Other
PF13326	0	3.8522	4.92723	0	Photosynthesis
PF13328	0	2.6519	3.08617	0	Other
PF13347	3.39668	3.87015	0	0	Other
PF13359	1.88324	0	2.71681	0	Other
PF13370	0	2.96291	3.72209	1	Iron
PF13383	0	3.42621	4.36968	1	Other
PF13385	3.71741	4.69622	3.02273	0	Carbohydrate metabolism
PF13401	2.05	0	0	0	Other
PF13410	2.57182	3.37073	4.0243	0	Other
PF13417	5.27472	5.03724	5.32332	0	Other
PF13419	3.73013	4.9681	4.89168	0	Other
PF13426	1.93483	4.63996	5.60059	0	Signalling
PF13442	0	3.8439	6.18782	1	Other
PF13460	3.47962	5.0998	5.95198	0	Other
PF13462	2.59159	2.54287	0	0	Other
PF13465	3.45538	0	0	0	Other
PF13472	2.20108	4.01073	3.94725	0	Other
PF13474	0	2.3784	3.20433	1	Other
PF13499	8.25603	8.11133	7.60483	1	Other
PF13507	1.72702	2.96745	3.02481	0	Cofactor
PF13513	1.95563	2.88981	3.41946	0	Photosynthesis
PF13532	4.15491	5.03611	4.46575	0	Other
PF13561	2.52111	4.25305	4.6204	0	Other
PF13579	0	1.15098	0	0	Carbohydrate metabolism
PF13598	2.48776	0	0	0	Other
PF13599	0	3.64487	4.4234	0	Other
PF13602	4.26555	3.44455	4.99362	1	Other
PF13637	5.3872	6.03935	5.02882	0	Other
PF13640	5.36751	5.74017	6.10522	0	Other
PF13646	5.24341	5.65967	4.91419	0	Other
PF13664	0	0	1.9199	0	Other
PF13806	0	4.1891	6.31547	0	Other
PF13813	0	0	3.19908	0	Other
PF13839	0	2.05942	3.55653	0	Other
PF13844	2.72407	3.35838	3.38514	0	Carbohydrate metabolism
PF13851	3.07594	3.50716	1.76023	1	Other
PF13863	2.91234	3.49044	0	0	Other
PF13869	0	1.54669	0	0	Other
PF13870	2.12535	3.25589	0	0	Other
PF13871	0	2.5668	2.27149	0	Other
PF13879	3.52521	4.19409	0	0	Other
PF13881	0	2.37185	3.52827	1	Other
PF13883	0	3.58097	4.56683	0	Other
PF13884	0	3.51613	0	0	Other
PF13886	1.65013	2.211	0	0	Other
PF13890	0	0.918468	2.32316	0	Other
PF13899	2.91689	2.13899	2.25562	0	Other
PF13911	1.89538	3.57965	4.28646	0	Other
PF13913	3.58433	3.55249	0	0	Other
PF13917	0	1.96978	0	0	Other
PF13920	5.94134	6.05028	5.51859	0	Other
PF13921	4.10952	3.3665	4.42977	0	Other
PF13925	2.08491	2.10554	0	1	Other
PF13959	1.4046	2.02451	2.55874	0	Other
PF13964	1.31772	3.05065	0	0	Other
PF13967	1.47497	3.14062	2.76338	0	Other
PF14023	0	1.52542	3.20011	0	Other
PF14050	1.8621	1.63089	2.52006	1	Other
PF14186	0	2.02139	0	0	Other
PF14234	0	4.07447	4.17821	0	Other
PF14237	2.02376	2.04122	0	1	Other
PF14295	0	4.10955	0	0	Other
PF14308	3.24336	3.48715	4.6221	0	Other
PF14495	0	1.58256	0	0	Photosynthesis
PF14497	4.42218	3.57763	3.94736	0	Other
PF14541	0	1.11534	0	0	Carbohydrate metabolism
PF14543	0	1.41317	3.50228	0	Carbohydrate metabolism
PF14580	4.60628	4.3638	3.73727	0	Other
PF14588	2.65517	3.41299	3.55417	0	Other
PF14599	1.97556	1.98283	3.55969	0	Other
PF14644	0	1.62495	0	0	Other
PF14646	0	1.88642	0	0	Signalling
PF14652	1.65492	2.30785	0	0	Other
PF14666	1.49699	0	0	1	Signalling
PF14688	0	0	1.74154	0	Other
PF14713	2.39039	2.58186	0	0	Other
PF14727	0	2.05031	0	0	Motility
PF14736	0	0	2.54617	0	Other
PF14740	1.77102	2.28761	0	0	Other
PF14753	2.35048	2.08018	0	1	Other
PF14765	0	1.70197	0	0	Other
PF14769	2.13514	3.36317	0	0	Motility
PF14771	0	1.27087	0	0	Other
PF14772	1.40635	2.80531	0	1	Motility
PF14779	0.848217	2.39763	0	0	Motility
PF14782	2.01986	2.47935	0	0	Motility
PF14825	2.2474	3.42043	0	0	Other
PF14846	0	1.48722	0	0	Other
PF14870	0	3.42961	4.23462	1	Photosynthesis
PF14886	2.41002	3.27184	0	0	Other
PF14892	0	2.80645	0	0	Other
PF14908	2.20147	2.68383	0	0	Other
PF14913	0	2.49439	0	1	Motility
PF14926	2.30508	2.77654	0	0	Other
PF14931	2.96037	3.0657	0	0	Motility
PF14945	0	2.10964	0	0	Other
PF14974	0	2.77643	0	0	Other
PF14996	1.64032	2.59746	0	0	Light sensing
PF15024	0	1.18311	0	0	Carbohydrate metabolism
PF15104	0	2.87661	0	1	Other
PF15163	0	1.71682	0	1	Other
PF15227	2.09933	2.60207	1.82447	0	Other
PF15261	0	1.71848	0	0	Other
PF15294	1.66395	2.59669	0	0	Other
PF15305	2.78699	2.57793	0	0	Motility
PF15346	0	2.03736	0	0	Other
PF15511	4.81031	3.32975	4.35428	0	Other
PF15902	2.78772	3.21015	0	0	Signalling
PF15911	0	1.82899	0	0	Other
PF15916	0	1.35244	2.0968	0	Other
PF15963	2.38413	1.64381	2.15922	0	Other
PF16029	0	2.53474	2.12569	0	Other
PF16053	0	2.90848	0	0	Other
PF16114	1.3221	3.47084	0	0	Other
PF16131	2.56326	2.69672	0	0	Other
PF16158	5.66296	3.3687	0	0	Other
PF16166	0	3.74912	3.95615	0	Photosynthesis
PF16189	0.671144	1.38339	0	0	Other
PF16205	6.17639	5.73847	5.73736	0	Other
PF16206	0	1.14042	1.96634	0	Other
PF16213	0	1.1694	0	0	Other
PF16313	0	2.7881	0	0	Other
PF16413	2.1283	1.83635	2.22252	0	Other
PF16499	4.31083	3.45014	1.26649	1	Carbohydrate metabolism
PF16531	3.28337	2.94714	0	0	Other
PF16543	2.87266	2.26835	2.97432	0	Other
PF16656	1.62777	2.24026	0.0109791	0	Other
PF16861	0	1.26963	1.92265	0	Other
PF16880	0	2.51931	2.28383	0	Other
PF16940	0	0	2.79217	0	Photosynthesis
