# Supplementary material for: The dynamic trophic architecture of open-ocean protist communities revealed through machine-guided metatranscriptomics
Source: Proc Natl Acad Sci U S A. 2022 Feb 10;119(7):e2100916119. doi: 10.1073/pnas.2100916119 (PMC8851463; doi:10.1073/pnas.2100916119)
Supplement: Supplementary File [file pnas.2100916119.sd06.xlsx]

## Sheet: Sheet1
Supplementary Dataset S6: Common selected gene family clades corresponding to those highlighted in Fig. S2.
Clade membership	Pfam ID	Name	Function (based on Pfam description)
a	PF14753	Protein FAM221A/B	Unknown
	PF14237	GYF domain 2	Unknown
	PF13925	con80 domain of Katanin	Cell division
	PF05477	Surfeit locus protein 2 (SURF2)	Unknown
	PF14772	Sperm tail	Motility
	PF06999	Sucrase/ferredoxin-like	Carbohydrate metabolism
	PF01392	Fz domain	Unknown
	PF15163	Meiosis-expressed	Spermiogenesis (Motility)
	PF06965	Sodium/proton antiporter 1	Cell volume/pH regulation
	PF14913	DPCD protein family	Motility
	PF15104	Domain of unknown function (DUF4558)	Unknown
b	PF02617	ATP-dependent Clp protease adaptor protein ClpS	Protein degradation
	PF02416	mttA/Hcf106 family	Protein translocation
	PF02482	Sigma 54 modulation protein/S30EA ribosomal protein	Light response
	PF04012	PspA/IM30 family	Photosynthesis
	PF13383	Methyltransferase domain	Unknown
	PF14870	Photosynthesis system II assembly factor YCF48	Photosynthesis
	PF11317	Protein of unknown function (DUF3119)	Unknown
	PF07466	Protein of unknown function (DUF1517)	Unknown
	PF05201	Glutamyl-tRNAGlu reductase, N-terminal domain	Photosynthesis
	PF02325	YGGT family	Unknown
	PF02537	CrcB-like protein, Camphor Resistance (CrcB)	Unknown
	PF00925	GTP cyclohydrolase II	Cofactor synthesis
	PF05981	CreA protein	Unknown
	PF06485	RNA-binding protein Tab2/Atab2	Photosynthesis
	PF04607	Region found in RelA/SpoT proteins	Unknown
	PF13370	4Fe-4S single cluster domain of Ferredoxin I	Photosynthesis
	PF07082	Protein of unknown function (DUF1350)	Unknown
	PF11460	Protein of unknown function (DUF3007)	Unknown
	PF02423	Ornithine cyclodeaminase/mu-crystallin family	Retinal protein
	PF13881	Ubiquitin-2 like Rad60 SUMO-like	Protein degradation
	PF04359	Protein of unknown function (DUF493)	Unknown
	PF11998	Low psii accumulation1/Rep27	Photosynthesis
	PF01134	Glucose inhibited division protein A	Cell division
	PF12263	Protein of unknown function (DUF3611)	Unknown
	PF04452	RNA methyltransferase	Unknown
	PF00677	Lumazine binding domain	Cofactor synthesis
	PF02542	YgbB N terminal protein domain	Terpenoid and isoprenoid biosynthesis
	PF13474	SnoaL-like domain	Unknown
	PF03457	Helicase associated domain	Nucleic acid binding
	PF13442	Cytochrome C oxidase, cbb3-type, subunit III	ATP synthesis
	PF02514	CobN/Magnesium Chelatase	Photosynthesis
	PF09353	Domain of unknown function (DUF1995)	Unknown
	PF01165	Ribosomal protein S21	Protein synthesis
	PF01789	PsbP	Photosynthesis
	PF00216	Bacterial DNA binding protein	Nucleic acid binding
c	PF08190	PIH1 N-terminal domain	rRNA processing
	PF16499	Glycoside hydrolase family 27	Carbohydrate metabolism
	PF00128	Alpha-Amylase	Carbohydrate metabolism
	PF03645	Tctex-1 family	Light sensing
	PF01133	ERH (gene)	Pyrimidine biosynthesis
	PF06565	DUF1126 PH-like domain	Unknown
	PF05351	GMP phosphodiesterase, delta subunit	Light sensing
	PF09286	Pro-kumamolisin, activation domain	Unknown
	PF10211	Axonemal dynein light chain	Motility
*	PF00504	Chlorophyll A-B binding protein	Photosynthesis
d	PF13041	PPR repeat family	Unknown
	PF00013	KH domain	Nucleic acid binding
	PF00313	Cold-shock domain	DNA binding
	PF00575	S1 RNA binding domain	RNA binding
