# Supplementary material for: The dynamic trophic architecture of open-ocean protist communities revealed through machine-guided metatranscriptomics
Source: Proc Natl Acad Sci U S A. 2022 Feb 10;119(7):e2100916119. doi: 10.1073/pnas.2100916119 (PMC8851463; doi:10.1073/pnas.2100916119)
Supplement: Supplementary File [file pnas.2100916119.sd07.xlsx]

## Sheet: Sheet1
Supplementary Dataset S7: MMETSP predictions
Het: Heterotrophic, Mix: Mixotrophic, Phot: Phototrophic, Un: Undetermined
MMETSP ID	Name	Train Label	XGBoost union	RF union	XGBoost common	RF common
MMETSP0004	Ochromonas sp. CCMP1393	Mix	Mix	Mix	Mix	Mix
MMETSP0005	Ochromonas sp. CCMP1393	Het	Het	Het	Het	Het
MMETSP0006	Prymnesium parvum Texoma1	Phot	Phot	Phot	Phot	Phot
MMETSP0007	Prymnesium parvum Texoma1	Phot	Phot	Phot	Phot	Phot
MMETSP0009	Grammatophora oceanica CCMP 410	Phot	Phot	Phot	Phot	Phot
MMETSP0010	Corethron hystrix 308	Phot	Phot	Phot	Phot	Phot
MMETSP0011	Rhodosorus marinus CCMP 769	Phot	Phot	Phot	Phot	Phot
MMETSP0013	Skeletonema costatum 1716	Phot	Phot	Phot	Phot	Phot
MMETSP0014	Nitszchia sp. RCC80	Phot	Phot	Phot	Phot	Phot
MMETSP0015	Odontella aurita isolate 1302-5	Phot	Phot	Phot	Phot	Phot
MMETSP0017	Cylindrotheca closterium KMMCC:B-181	Phot	Phot	Phot	Phot	Phot
MMETSP0018	Uronema sp. Bbcil	Het	Het	Het	Het	Het
MMETSP0019	Dinobryon sp. UTEXLB2267	Mix	Mix	Mix	Mix	Mix
MMETSP0020	Dinobryon sp. UTEXLB2267	Het	Het	Het	Het	Het
MMETSP0027	Karenia brevis CCMP2229	Mix	Mix	Mix	Mix	Mix
MMETSP0029	Karenia brevis CCMP2229	Mix	Mix	Mix	Mix	Mix
MMETSP0030	Karenia brevis CCMP2229	Mix	Mix	Mix	Mix	Mix
MMETSP0031	Karenia brevis CCMP2229	Mix	Mix	Mix	Mix	Mix
MMETSP0033	Dolichomastix tenuilepis CCMP3274	Un	Mix	Phot	Mix	Mix
MMETSP0034	Nephroselmis pyriformis CCMP717	Mix	Mix	Mix	Mix	Mix
MMETSP0038	Cryptomonas paramecium CCAP977/2a	Het	Het	Het	Het	Het
MMETSP0039	Eutreptiella gymnastica NIES-381	Phot	Phot	Phot	Phot	Phot
MMETSP0040	Lotharella oceanica CCMP622	Phot	Phot	Phot	Phot	Phot
MMETSP0041	Lotharella globosa LEX01	Phot	Phot	Phot	Phot	Phot
MMETSP0042	Lotharella amoebiformis CCMP2058	Phot	Phot	Phot	Phot	Phot
MMETSP0043	Hemiselmis andersenii CCMP644	Un	Phot	Phot	Phot	Phot
MMETSP0044	Oxyrrhis marina CCMP1788	Het	Het	Het	Het	Het
MMETSP0045	Bigelowiella natans CCMP 2755	Phot	Phot	Phot	Phot	Phot
MMETSP0046	Guillardia theta CCMP 2712	Phot	Phot	Phot	Phot	Phot
MMETSP0047	Chroomonas mesostigmatica_cf, Strain CCMP1168	Un	Phot	Phot	Phot	Phot
MMETSP0052	Polytomella parva SAG 63-3	Phot	Phot	Phot	Phot	Phot
MMETSP0053	Prorocentrum minimum, Strain CCMP1329	Phot	Phot	Phot	Phot	Phot
MMETSP0055	Prorocentrum minimum, Strain CCMP1329	Phot	Phot	Phot	Phot	Phot
MMETSP0056	Prorocentrum minimum, Strain CCMP1329	Phot	Phot	Phot	Phot	Phot
MMETSP0057	Prorocentrum minimum, Strain CCMP1329	Phot	Phot	Phot	Phot	Phot
MMETSP0058	Pyramimonas parkeae CCMP726	Phot	Phot	Phot	Phot	Phot
MMETSP0059	Pyramimonas parkeae CCMP726	Phot	Phot	Phot	Phot	Phot
MMETSP0063	Chlamydomonas euryale CCMP219	Phot	Phot	Phot	Phot	Phot
MMETSP0086	Undescribed Undescribed D1	Un	Het	Het	Het	Het
MMETSP0087	Undescribed Undescribed D1	Un	Het	Het	Het	Het
MMETSP0090	Chaetoceros affinis CCMP159	Phot	Phot	Phot	Phot	Phot
MMETSP0091	Chaetoceros affinis CCMP159	Phot	Phot	Phot	Phot	Phot
MMETSP0093	Alexandrium monilatum CCMP3105	Un	Mix	Mix	Mix	Mix
MMETSP0095	Alexandrium monilatum CCMP3105	Un	Mix	Mix	Mix	Mix
MMETSP0096	Alexandrium monilatum CCMP3105	Un	Mix	Mix	Mix	Mix
MMETSP0097	Alexandrium monilatum CCMP3105	Un	Mix	Mix	Mix	Mix
MMETSP0098	NY0313808BC1	Un	Het	Het	Het	Het
MMETSP0099	NY0313808BC1	Un	Het	Het	Het	Het
MMETSP0100	NY0313808BC1	Un	Het	Het	Het	Het
MMETSP0101	Pteridomonas danica PT	Het	Het	Het	Het	Het
MMETSP0102	Pteridomonas danica PT	Het	Het	Het	Het	Het
MMETSP0103	Paraphysomonas imperforata PA2	Het	Het	Het	Het	Het
MMETSP0104	Paraphysomonas imperforata PA2	Het	Het	Het	Het	Het
MMETSP0105	Acanthoeca-like sp. 10tr	Un	Het	Het	Het	Het
MMETSP0106	Acanthoeca-like sp. 10tr	Un	Het	Het	Het	Het
MMETSP0107	Goniomonas pacifica CCMP1869	Het	Het	Het	Het	Het
MMETSP0108	Goniomonas pacifica CCMP1869	Het	Het	Het	Het	Het
MMETSP0109	Chlorarachnion reptans CCCM449	Mix	Mix	Mix	Mix	Mix
MMETSP0110	Gymnochlora sp. CCMP2014	Un	Mix	Phot	Phot	Phot
MMETSP0111	Lotharella globosa CCCM811	Un	Phot	Phot	Phot	Phot
MMETSP0112	Lotharella globosa CCCM811	Un	Phot	Mix	Mix	Phot
MMETSP0113	Norrisiella sphaerica BC52	Un	Phot	Phot	Phot	Phot
MMETSP0114	Goniomonas sp m	Het	Het	Het	Het	Het
MMETSP0116	Durinskia baltica CSIRO CS-38	Un	Phot	Mix	Phot	Phot
MMETSP0117	Durinskia baltica CSIRO CS-38	Un	Het	Het	Het	Het
MMETSP0118	Glenodinium foliaceum CCAP 1116/3	Un	Phot	Phot	Phot	Phot
MMETSP0119	Glenodinium foliaceum CCAP 1116/3	Un	Phot	Phot	Phot	Phot
MMETSP0120	Kryptoperidinium foliaceum CCMP 1326	Un	Mix	Mix	Mix	Mix
MMETSP0121	Kryptoperidinium foliaceum CCMP 1326	Un	Phot	Het	Het	Het
MMETSP0123	Favella ehrenbergii Fehren 1	Het	Het	Het	Het	Het
MMETSP0125	Aristerostoma sp. ATCC 50986	Un	Het	Het	Het	Het
MMETSP0126	Strombidinopsis acuminatum SPMC142	Un	Mix	Mix	Phot	Phot
MMETSP0127	Platyophrya macrostoma WH	Het	Het	Het	Het	Het
MMETSP0132	Symbiodinium kawagutii CCMP2468	Un	Het	Het	Het	Het
MMETSP0133	Symbiodinium kawagutii CCMP2468	Un	Phot	Het	Phot	Het
MMETSP0134	Symbiodinium kawagutii CCMP2468	Un	Het	Het	Het	Het
MMETSP0135	Symbiodinium kawagutii CCMP2468	Un	Mix	Het	Het	Het
MMETSP0139	Pseudo-nitzschia australis 10249 10 AB	Phot	Phot	Phot	Phot	Phot
MMETSP0140	Pseudo-nitzschia australis 10249 10 AB	Phot	Phot	Phot	Phot	Phot
MMETSP0141	Pseudo-nitzschia australis 10249 10 AB	Phot	Phot	Phot	Phot	Phot
MMETSP0142	Pseudo-nitzschia australis 10249 10 AB	Phot	Phot	Phot	Phot	Phot
MMETSP0143	Chrysochromulina polylepis CCMP1757	Phot	Phot	Phot	Phot	Phot
MMETSP0145	Chrysochromulina polylepis CCMP1757	Phot	Phot	Phot	Phot	Phot
MMETSP0146	Chrysochromulina polylepis CCMP1757	Phot	Phot	Phot	Phot	Phot
MMETSP0147	Chrysochromulina polylepis CCMP1757	Phot	Phot	Phot	Phot	Phot
MMETSP0149	Chaetoceros debilis MM31A-1	Phot	Phot	Phot	Phot	Phot
MMETSP0150	Chaetoceros debilis MM31A-1	Phot	Phot	Phot	Phot	Phot
MMETSP0151	Paramoeba atlantica 621/1 / CCAP 1560/9	Het	Het	Het	Het	Het
MMETSP0152	Thalassiothrix antarctica L6-D1	Phot	Phot	Phot	Phot	Phot
MMETSP0154	Thalassiothrix antarctica L6-D1	Phot	Phot	Phot	Phot	Phot
MMETSP0156	Thalassionema nitzschioides L26-B	Phot	Phot	Phot	Phot	Phot
MMETSP0158	Thalassionema nitzschioides L26-B	Phot	Phot	Phot	Phot	Phot
MMETSP0160	Odontella Sinensis Grunow 1884	Phot	Phot	Phot	Phot	Phot
MMETSP0161	Neoparamoeba aestuarina SoJaBio B1-5/56/2	Het	Het	Het	Het	Het
MMETSP0164	Coccolithus pelagicus ssp braarudi PLY182g	Un	Phot	Phot	Phot	Phot
MMETSP0166	Vannella robusta, Strain DIVA3 518/3/11/1/6	Het	Het	Het	Het	Het
MMETSP0167	Rhodella maculata CCMP736	Phot	Phot	Phot	Phot	Phot
MMETSP0168	Vannella sp. DIVA3 517/6/12	Het	Het	Het	Het	Het
MMETSP0169	Corethron pennatum L29A3	Phot	Phot	Phot	Phot	Phot
MMETSP0171	Corethron pennatum L29A3	Phot	Phot	Phot	Phot	Phot
MMETSP0173	Vexillifera sp. DIVA3 564/2	Het	Het	Het	Het	Het
MMETSP0174	Proboscia alata PI-D3	Phot	Phot	Phot	Phot	Phot
MMETSP0176	Proboscia alata PI-D3	Phot	Phot	Phot	Phot	Phot
MMETSP0186	Minchinia chitonis	Het	Het	Het	Het	Het
MMETSP0190	Rosalina sp.	Het	Het	Het	Het	Het
MMETSP0191	Sorites sp.	Het	Het	Het	Het	Het
MMETSP0198	Thraustochytrium sp. LLF1b	Het	Het	Het	Het	Het
MMETSP0199	Thraustochytrium sp. LLF1b	Het	Het	Het	Het	Het
MMETSP0200	Chaetoceros sp. GSL56	Phot	Phot	Phot	Phot	Phot
MMETSP0201	Karenia brevis Wilson	Mix	Mix	Mix	Mix	Mix
MMETSP0202	Karenia brevis Wilson	Mix	Mix	Mix	Mix	Mix
MMETSP0205	Euplotes focardii, Strain TN1	Het	Het	Het	Het	Het
MMETSP0206	Euplotes focardii, Strain TN1	Het	Het	Het	Het	Het
MMETSP0208	Strombidium inclinatum S3	Het	Het	Het	Het	Het
MMETSP0209	Litonotus pictus P1	Un	Het	Het	Het	Het
MMETSP0210	Condylostoma magnum COL2	Het	Het	Het	Het	Het
MMETSP0211	Pseudokeronopsis sp. OXSARD2	Un	Het	Het	Het	Het
MMETSP0213	Euplotes harpa FSP1.4	Un	Het	Het	Het	Het
MMETSP0216	Protocruzia adherens Boccale	Un	Het	Het	Het	Het
MMETSP0224	Togula jolla CCCM 725	Un	Phot	Mix	Phot	Phot
MMETSP0225	Thoracosphaera heimii CCCM 670 (=CCMP 1069)	Phot	Phot	Phot	Phot	Phot
MMETSP0227	Polarella glacialis CCMP 1383	Phot	Phot	Phot	Phot	Phot
MMETSP0228	Protoceratium reticulatum CCCM 535 (=CCMP 1889)	Mix	Mix	Mix	Mix	Mix
MMETSP0229	Pyrocystis lunula CCCM 517	Un	Phot	Phot	Phot	Phot
MMETSP0232	Debaryomyces hansenii J26	Un	Het	Het	Het	Het
MMETSP0233	Debaryomyces hansenii J26	Un	Het	Het	Het	Het
MMETSP0234	Debaryomyces hansenii J26	Un	Het	Het	Het	Het
MMETSP0235	Debaryomyces hansenii J26	Un	Het	Het	Het	Het
MMETSP0251	Prorocentrum micans CCCM 845	Mix	Mix	Mix	Mix	Mix
MMETSP0252	Prorocentrum lima CCMP 684	Un	Phot	Phot	Phot	Phot
MMETSP0253	Noctiluca scintillans	Un	Het	Het	Het	Het
MMETSP0258	Amphidinium carterae CCMP1314	Phot	Phot	Phot	Phot	Phot
MMETSP0259	Amphidinium carterae CCMP1314	Phot	Phot	Phot	Phot	Phot
MMETSP0267	Prorocentrum minimum CCMP2233	Mix	Mix	Mix	Mix	Mix
MMETSP0268	Prorocentrum minimum CCMP2233	Mix	Mix	Mix	Mix	Mix
MMETSP0269	Prorocentrum minimum CCMP2233	Mix	Mix	Mix	Mix	Mix
MMETSP0270	Scrippsiella trochoidea CCMP3099	Mix	Mix	Mix	Mix	Mix
MMETSP0271	Scrippsiella trochoidea CCMP3099	Mix	Mix	Mix	Mix	Mix
MMETSP0272	Scrippsiella trochoidea CCMP3099	Mix	Mix	Mix	Mix	Mix
MMETSP0286	Chrysochromulina polylepis UIO037	Phot	Phot	Phot	Phot	Phot
MMETSP0287	Chrysochromulina rotalis UIO044	Un	Phot	Phot	Phot	Phot
MMETSP0288	Alveolata sp. CCMP3155	Un	Phot	Phot	Phot	Phot
MMETSP0290	Chromera velia CCMP2878	Phot	Phot	Phot	Phot	Phot
MMETSP0292	Heterosigma akashiwo CCMP2393	Mix	Mix	Mix	Mix	Mix
MMETSP0294	Heterosigma akashiwo CCMP2393	Mix	Mix	Mix	Mix	Mix
MMETSP0295	Heterosigma akashiwo CCMP2393	Mix	Mix	Mix	Mix	Mix
MMETSP0296	Heterosigma akashiwo CCMP2393	Mix	Mix	Mix	Mix	Mix
MMETSP0308	Gloeochaete witrockiana SAG 46.84	Un	Phot	Phot	Phot	Phot
MMETSP0312	Compsopogon coeruleus SAG 36.94	Un	Phot	Phot	Phot	Phot
MMETSP0313	Porphyridium aerugineum SAG 1380-2	Phot	Phot	Phot	Phot	Phot
MMETSP0314	Rhodella maculata CCMP 736	Un	Phot	Phot	Phot	Phot
MMETSP0315	Rhodosorus marinus UTEX LB 2760	Phot	Phot	Phot	Phot	Phot
MMETSP0316	Amphora coffeaeformis CCMP127	Phot	Phot	Phot	Phot	Phot
MMETSP0317	Amphora coffeaeformis CCMP127	Phot	Phot	Phot	Phot	Phot
MMETSP0318	Amphora coffeaeformis CCMP127	Phot	Phot	Phot	Phot	Phot
MMETSP0319	Skeletonema marinoi SM1012Hels-07	Phot	Phot	Phot	Phot	Phot
MMETSP0320	Skeletonema marinoi SM1012Den-03	Phot	Phot	Phot	Phot	Phot
MMETSP0321	Leptocylindrus danicus var. danicus B650	Phot	Phot	Phot	Phot	Phot
MMETSP0322	Leptocylindrus danicus var. apora B651	Phot	Phot	Phot	Phot	Phot
MMETSP0323	Crypthecodinium cohnii WH (Provasly/Seligo)	Un	Het	Het	Het	Het
MMETSP0324	Crypthecodinium cohnii WH (Provasly/Seligo)	Un	Het	Het	Het	Het
MMETSP0325	Crypthecodinium cohnii WH (Provasly/Seligo)	Un	Het	Het	Het	Het
MMETSP0326	Crypthecodinium cohnii WH (Provasly/Seligo)	Un	Het	Het	Het	Het
MMETSP0327	Pseudo-nitzschia delicatissima B596	Phot	Phot	Phot	Phot	Phot
MMETSP0328	Alexandrium minutum CCMP113	Un	Phot	Phot	Mix	Phot
MMETSP0329	Pseudo-nitzschia arenysensis B593	Phot	Phot	Phot	Phot	Phot
MMETSP0347	Alexandrium fundyense CCMP1719	Un	Het	Phot	Het	Het
MMETSP0359	Scrippsiella Hangoei SHTV-5	Un	Phot	Mix	Phot	Mix
MMETSP0360	Scrippsiella Hangoei SHTV-5	Un	Mix	Mix	Mix	Mix
MMETSP0361	Scrippsiella Hangoei SHTV-5	Un	Phot	Mix	Phot	Mix
MMETSP0367	Scrippsiella hangoei-like SHHI-4	Un	Phot	Mix	Phot	Mix
MMETSP0368	Scrippsiella hangoei-like SHHI-4	Un	Phot	Phot	Phot	Mix
MMETSP0369	Scrippsiella hangoei-like SHHI-4	Un	Phot	Mix	Phot	Mix
MMETSP0370	Peridinium aciculiferum PAER-2	Un	Phot	Mix	Phot	Mix
MMETSP0371	Peridinium aciculiferum PAER-2	Un	Phot	Phot	Mix	Mix
MMETSP0372	Lankesteria abbottii Grappler Inlet BC	Un	Phot	Phot	Phot	Phot
MMETSP0378	Alexandrium tamarense, Strain CCMP1771	Phot	Phot	Phot	Phot	Phot
MMETSP0380	Alexandrium tamarense CCMP1771	Phot	Phot	Phot	Phot	Phot
MMETSP0382	Alexandrium tamarense CCMP1771	Phot	Phot	Phot	Phot	Phot
MMETSP0384	Alexandrium tamarense CCMP1771	Phot	Phot	Phot	Phot	Phot
MMETSP0397	Cyclophora tenuis ECT3854	Phot	Phot	Phot	Phot	Phot
MMETSP0403	Thalassiosira rotula CCMP3096	Phot	Phot	Phot	Phot	Phot
MMETSP0404	Thalassiosira rotula CCMP3096	Phot	Phot	Phot	Phot	Phot
MMETSP0405	Trichosphaerium sp Am-I-7 wt	Het	Het	Het	Het	Het
MMETSP0409	Heterosigma akashiwo CCMP3107	Mix	Mix	Mix	Mix	Mix
MMETSP0410	Heterosigma akashiwo CCMP3107	Mix	Mix	Mix	Mix	Mix
MMETSP0411	Heterosigma akashiwo CCMP3107	Mix	Mix	Mix	Mix	Mix
MMETSP0413	Filamoeba nolandi NC-AS-23-1	Het	Het	Het	Het	Het
MMETSP0414	Heterosigma akashiwo NB	Mix	Mix	Mix	Mix	Mix
MMETSP0415	Heterosigma akashiwo NB	Mix	Mix	Mix	Mix	Mix
MMETSP0416	Heterosigma akashiwo NB	Mix	Mix	Mix	Mix	Mix
MMETSP0417	Mayorella sp BSH-02190019	Het	Het	Het	Het	Het
MMETSP0418	Astrosyne radiata 13vi08-1A	Phot	Phot	Phot	Phot	Phot
MMETSP0419	Tetraselmis sp. GSL018	Un	Phot	Phot	Mix	Phot
MMETSP0420	Pessonella sp. PRA-29	Het	Het	Het	Het	Het
MMETSP0434	Favella taraikaensis Fe Narragansett Bay	Het	Het	Het	Het	Het
MMETSP0436	Favella taraikaensis Fe Narragansett Bay	Het	Het	Het	Het	Het
MMETSP0437	Sexangularia sp. ATCC50979	Het	Het	Het	Het	Het
MMETSP0439	Stereomyxa ramosa Chinc5	Het	Het	Het	Het	Het
MMETSP0447	Stygamoeba regulata BSH-02190019	Het	Het	Het	Het	Het
MMETSP0448	Heterocapsa triquestra CCMP 448	Mix	Mix	Mix	Mix	Mix
MMETSP0449	Strombidium rassoulzadegani ras09	Mix	Mix	Mix	Mix	Mix
MMETSP0451	Oxyrrhis marina CCMP1795	Het	Het	Het	Het	Het
MMETSP0463	Strombidinopsis sp SopsisLIS2011	Un	Het	Het	Het	Het
MMETSP0467	Mesodinium pulex SPMC105	Mix	Mix	Mix	Mix	Mix
MMETSP0468	Oxyrrhis marina	Het	Het	Het	Het	Het
MMETSP0469	Oxyrrhis marina	Het	Het	Het	Het	Het
MMETSP0470	Oxyrrhis marina	Het	Het	Het	Het	Het
MMETSP0471	Oxyrrhis marina	Het	Het	Het	Het	Het
MMETSP0472	Tiarina fusus LIS	Un	Phot	Phot	Phot	Phot
MMETSP0484	Rhodomonas lens RHODO	Phot	Phot	Phot	Phot	Phot
MMETSP0491	Tetraselmis chuii PLY429	Phot	Phot	Phot	Phot	Phot
MMETSP0492	Thalassiosira gravida GMp14c1	Phot	Phot	Phot	Phot	Phot
MMETSP0493	Thalassiosira gravida GMp14c1	Phot	Phot	Phot	Phot	Phot
MMETSP0494	Thalassiosira gravida GMp14c1	Phot	Phot	Phot	Phot	Phot
MMETSP0503	Heterocapsa rotundata SCCAP K-0483	Mix	Mix	Mix	Mix	Mix
MMETSP0527	Karenia brevis SP3	Mix	Mix	Mix	Mix	Mix
MMETSP0528	Karenia brevis SP3	Mix	Mix	Mix	Mix	Mix
MMETSP0562	Skeletonema dohrnii SkelB	Phot	Phot	Phot	Phot	Phot
MMETSP0563	Skeletonema dohrnii SkelB	Phot	Phot	Phot	Phot	Phot
MMETSP0573	Karenia brevis SP1	Mix	Mix	Mix	Mix	Mix
MMETSP0574	Karenia brevis SP1	Mix	Mix	Mix	Mix	Mix
MMETSP0578	Skeletonema grethea CCMP 1804	Phot	Phot	Phot	Phot	Phot
MMETSP0580	Dactyliosolen fragilissimus	Phot	Phot	Phot	Phot	Phot
MMETSP0593	Skeletonema japonicum CCMP2506	Phot	Phot	Phot	Phot	Phot
MMETSP0595	Isochrysis galbana CCMP 1323	Mix	Mix	Mix	Mix	Mix
MMETSP0603	Skeletonema menzelii CCMP793	Phot	Phot	Phot	Phot	Phot
MMETSP0604	Skeletonema menzelii CCMP793	Phot	Phot	Phot	Phot	Phot
MMETSP0648	Karenia brevis Wilson	Mix	Mix	Mix	Mix	Mix
MMETSP0649	Karenia brevis Wilson	Mix	Mix	Mix	Mix	Mix
MMETSP0661	Alexandrium margalefi AMGDE01CS-322	Un	Phot	Phot	Phot	Mix
MMETSP0689	Amphidinium massartii CS-259	Un	Phot	Phot	Mix	Mix
MMETSP0696	Extubocellulus spinifer CCMP396	Phot	Phot	Phot	Phot	Phot
MMETSP0697	Extubocellulus spinifer CCMP396	Phot	Phot	Phot	Phot	Phot
MMETSP0698	Extubocellulus spinifer CCMP396	Phot	Phot	Phot	Phot	Phot
MMETSP0699	Extubocellulus spinifer CCMP396	Phot	Phot	Phot	Phot	Phot
MMETSP0705	Asterionellopsis glacialis CCMP134	Phot	Phot	Phot	Phot	Phot
MMETSP0706	Asterionellopsis glacialis CCMP134	Phot	Phot	Phot	Phot	Phot
MMETSP0707	Asterionellopsis glacialis CCMP134	Phot	Phot	Phot	Phot	Phot
MMETSP0708	Asterionellopsis glacialis CCMP134	Phot	Phot	Phot	Phot	Phot
MMETSP0713	Asterionellopsis glacialis	Phot	Phot	Phot	Phot	Phot
MMETSP0718	Chaetoceros curvisetus	Phot	Phot	Phot	Phot	Phot
MMETSP0719	Chaetoceros curvisetus	Phot	Phot	Phot	Phot	Phot
MMETSP0724	Amphiprora sp. CCMP467	Phot	Phot	Phot	Phot	Phot
MMETSP0725	Amphiprora sp. CCMP467	Phot	Phot	Phot	Phot	Phot
MMETSP0726	Amphiprora sp. CCMP467	Phot	Phot	Phot	Phot	Phot
MMETSP0727	Amphiprora sp. CCMP467	Phot	Phot	Phot	Phot	Phot
MMETSP0733	Fragilariopsis kerguelensis L26-C5	Phot	Phot	Phot	Phot	Phot
MMETSP0734	Fragilariopsis kerguelensis L26-C5	Phot	Phot	Phot	Phot	Phot
MMETSP0735	Fragilariopsis kerguelensis L26-C5	Phot	Phot	Phot	Phot	Phot
MMETSP0736	Fragilariopsis kerguelensis L26-C5	Phot	Phot	Phot	Phot	Phot
MMETSP0737	Thalassiosira miniscula CCMP1093	Phot	Phot	Phot	Phot	Phot
MMETSP0738	Thalassiosira miniscula CCMP1093	Phot	Phot	Phot	Phot	Phot
MMETSP0739	Thalassiosira miniscula CCMP1093	Phot	Phot	Phot	Phot	Phot
MMETSP0740	Thalassiosira miniscula CCMP1093	Phot	Phot	Phot	Phot	Phot
MMETSP0744	Nitzschia punctata CCMP561	Phot	Phot	Phot	Phot	Phot
MMETSP0745	Nitzschia punctata CCMP561	Phot	Phot	Phot	Phot	Phot
MMETSP0746	Nitzschia punctata CCMP561	Phot	Phot	Phot	Phot	Phot
MMETSP0747	Nitzschia punctata CCMP561	Phot	Phot	Phot	Phot	Phot
MMETSP0751	Chaetoceros neogracile CCMP1317	Phot	Phot	Phot	Phot	Phot
MMETSP0752	Chaetoceros neogracile CCMP1317	Phot	Phot	Phot	Phot	Phot
MMETSP0753	Chaetoceros neogracile CCMP1317	Phot	Phot	Phot	Phot	Phot
MMETSP0758	Percolomonas cosmopolitus AE-1 (ATCC 50343)	Het	Het	Het	Het	Het
MMETSP0759	Percolomonas cosmopolitus WS	Het	Het	Het	Het	Het
MMETSP0766	Gambierdiscus australes CAWD 149	Phot	Phot	Phot	Phot	Phot
MMETSP0780	Palpitomonas bilix NIES-2562	Het	Het	Het	Het	Het
MMETSP0784	Gymnodinium catenatum GC744	Mix	Mix	Mix	Mix	Mix
MMETSP0785	Bolidomonas pacifica CCMP 1866	Phot	Phot	Phot	Phot	Phot
MMETSP0786	Thalassionema frauenfeldii CCMP 1798	Phot	Phot	Phot	Phot	Phot
MMETSP0789	Rhizosolenia setigera CCMP 1694	Phot	Phot	Phot	Phot	Phot
MMETSP0790	Alexandrium catenella OF101	Mix	Mix	Mix	Mix	Mix
MMETSP0794	Stephanopyxis turris CCMP 815	Phot	Phot	Phot	Phot	Phot
MMETSP0795	Amoebophrya sp. Ameob2	Het	Het	Het	Het	Het
MMETSP0796	Pyrodinium bahamense pbaha01	Phot	Phot	Phot	Phot	Phot
MMETSP0797	Dinophysis acuminata DAEP01	Mix	Mix	Mix	Mix	Mix
MMETSP0798	Myrionecta rubra CCMP2563	Mix	Mix	Mix	Mix	Mix
MMETSP0799	Geminigera cryophila CCMP2564	Mix	Mix	Mix	Mix	Mix
MMETSP0800	Striatella unipunctata CCMP2910	Phot	Phot	Phot	Phot	Phot
MMETSP0802	Micromonas sp. CCMP2099	Mix	Mix	Mix	Mix	Mix
MMETSP0803	Crustomastix stigmata CCMP3273	Un	Mix	Phot	Mix	Phot
MMETSP0804	Tetraselmis astigmatica CCMP880	Un	Phot	Phot	Phot	Phot
MMETSP0806	Prasinoderma coloniale CCMP1413	Phot	Phot	Phot	Phot	Phot
MMETSP0807	Picocystis salinarum CCMP1897	Un	Phot	Phot	Phot	Phot
MMETSP0809	Eutreptiella gymnastica-like CCMP1594	Un	Phot	Phot	Phot	Phot
MMETSP0810	Eutreptiella gymnastica-like CCMP1594	Un	Phot	Phot	Phot	Phot
MMETSP0811	Eutreptiella gymnastica-like CCMP1594	Un	Phot	Phot	Phot	Phot
MMETSP0812	Dinobryon sp. UTEXLB2267	Mix	Mix	Mix	Mix	Mix
MMETSP0814	Prymnesium parvum Texoma1	Mix	Mix	Mix	Mix	Mix
MMETSP0815	Prymnesium parvum Texoma1	Mix	Mix	Mix	Mix	Mix
MMETSP0816	Proboscia inermis CCAP1064/1	Un	Phot	Phot	Phot	Phot
MMETSP0817	Tetraselmis striata LANL1001	Un	Phot	Phot	Phot	Phot
MMETSP0818	Tetraselmis striata LANL1001	Un	Phot	Phot	Phot	Phot
MMETSP0819	Tetraselmis striata LANL1001	Un	Phot	Phot	Phot	Phot
MMETSP0820	Tetraselmis striata LANL1001	Un	Phot	Phot	Phot	Phot
MMETSP0850	Pseudo-nitzschia fraudulenta WWA7	Phot	Phot	Phot	Phot	Phot
MMETSP0851	Pseudo-nitzschia fraudulenta WWA7	Phot	Phot	Phot	Phot	Phot
MMETSP0852	Pseudo-nitzschia fraudulenta WWA7	Phot	Phot	Phot	Phot	Phot
MMETSP0853	Pseudo-nitzschia fraudulenta WWA7	Phot	Phot	Phot	Phot	Phot
MMETSP0878	Thalassiosira weissflogii CCMP1336	Phot	Phot	Phot	Phot	Phot
MMETSP0879	Thalassiosira weissflogii CCMP1336	Phot	Phot	Phot	Phot	Phot
MMETSP0880	Thalassiosira weissflogii CCMP1336	Phot	Phot	Phot	Phot	Phot
MMETSP0881	Thalassiosira weissflogii CCMP1336	Phot	Phot	Phot	Phot	Phot
MMETSP0882	Pelagococcus subviridis CCMP1429	Un	Phot	Phot	Phot	Phot
MMETSP0883	Pelagococcus subviridis CCMP1429	Un	Phot	Phot	Phot	Phot
MMETSP0884	Pelagococcus subviridis CCMP1429	Un	Phot	Phot	Phot	Phot
MMETSP0885	Pelagococcus subviridis CCMP1429	Un	Phot	Phot	Phot	Phot
MMETSP0886	Pelagomonas calceolata CCMP1756	Un	Phot	Phot	Phot	Phot
MMETSP0887	Pelagomonas calceolata CCMP1756	Un	Phot	Phot	Phot	Phot
MMETSP0888	Pelagomonas calceolata CCMP1756	Un	Phot	Phot	Phot	Phot
MMETSP0889	Pelagomonas calceolata CCMP1756	Un	Phot	Phot	Phot	Phot
MMETSP0890	Aureoumbra lagunensis CCMP1510	Phot	Phot	Phot	Phot	Phot
MMETSP0891	Aureoumbra lagunensis CCMP1510	Phot	Phot	Phot	Phot	Phot
MMETSP0892	Aureoumbra lagunensis CCMP1510	Phot	Phot	Phot	Phot	Phot
MMETSP0893	Aureoumbra lagunensis CCMP1510	Phot	Phot	Phot	Phot	Phot
MMETSP0894	Heterosigma akashiwo CCMP 452	Mix	Mix	Mix	Mix	Mix
MMETSP0895	Heterosigma akashiwo CCMP 452	Mix	Mix	Mix	Mix	Mix
MMETSP0896	Heterosigma akashiwo CCMP 452	Mix	Mix	Mix	Mix	Mix
MMETSP0897	Heterosigma akashiwo CCMP 452	Mix	Mix	Mix	Mix	Mix
MMETSP0898	Thalassiosira weissflogii CCMP1010	Phot	Phot	Phot	Phot	Phot
MMETSP0899	Thalassiosira weissflogii CCMP1010	Phot	Phot	Phot	Phot	Phot
MMETSP0900	Thalassiosira weissflogii CCMP1010	Phot	Phot	Phot	Phot	Phot
MMETSP0901	Thalassiosira weissflogii CCMP1010	Phot	Phot	Phot	Phot	Phot
MMETSP0902	Thalassiosira antarctica CCMP982	Phot	Phot	Phot	Phot	Phot
MMETSP0903	Thalassiosira antarctica CCMP982	Phot	Phot	Phot	Phot	Phot
MMETSP0904	Thalassiosira antarctica CCMP982	Phot	Phot	Phot	Phot	Phot
MMETSP0905	Thalassiosira antarctica CCMP982	Phot	Phot	Phot	Phot	Phot
MMETSP0906	Fragilariopsis kerguelensis L2-C3	Phot	Phot	Phot	Phot	Phot
MMETSP0907	Fragilariopsis kerguelensis L2-C3	Phot	Phot	Phot	Phot	Phot
MMETSP0908	Fragilariopsis kerguelensis L2-C3	Phot	Phot	Phot	Phot	Phot
MMETSP0909	Fragilariopsis kerguelensis L2-C3	Phot	Phot	Phot	Phot	Phot
MMETSP0910	Thalassiosira rotula GSO102	Phot	Phot	Phot	Phot	Phot
MMETSP0911	Thalassiosira rotula GSO102	Phot	Phot	Phot	Phot	Phot
MMETSP0912	Thalassiosira rotula GSO102	Phot	Phot	Phot	Phot	Phot
MMETSP0913	Thalassiosira rotula GSO102	Phot	Phot	Phot	Phot	Phot
MMETSP0914	Aureococcus anophagefferens CCMP1850	Phot	Phot	Phot	Phot	Phot
MMETSP0915	Aureococcus anophagefferens CCMP1850	Phot	Phot	Phot	Phot	Phot
MMETSP0916	Aureococcus anophagefferens CCMP1850	Phot	Phot	Phot	Phot	Phot
MMETSP0917	Aureococcus anophagefferens CCMP1850	Phot	Phot	Phot	Phot	Phot
MMETSP0918	Skeletonema marinoi skelA	Phot	Phot	Phot	Phot	Phot
MMETSP0920	Skeletonema marinoi skelA	Phot	Phot	Phot	Phot	Phot
MMETSP0924	Perkinsus chesapeaki ATCC PRA-65	Un	Het	Het	Phot	Het
MMETSP0925	Perkinsus chesapeaki ATCC PRA-65	Un	Het	Het	Phot	Het
MMETSP0929	Ostreococcus mediterraneus clade-D-RCC2572	Phot	Phot	Phot	Phot	Phot
MMETSP0930	Ostreococcus mediterraneus clade-D-RCC1621	Phot	Phot	Phot	Phot	Phot
MMETSP0932	Ostreococcus mediterraneus clade-D-RCC2596	Phot	Phot	Phot	Phot	Phot
MMETSP0933	Bathycoccus prasinos BCC99000	Phot	Phot	Phot	Phot	Phot
MMETSP0936	Ostreococcus mediterraneus clade-D-RCC2573	Phot	Phot	Phot	Phot	Phot
MMETSP0937	Ostreococcus mediterraneus clade-D-RCC2593	Phot	Phot	Phot	Phot	Phot
MMETSP0938	Ostreococcus mediterraneus clade-D-RCC1107	Phot	Phot	Phot	Phot	Phot
MMETSP0939	Ostreococcus lucimarinus clade-A-BCC118000	Phot	Phot	Phot	Phot	Phot
MMETSP0941	Prasinococcus capsulatus CCMP1194	Un	Phot	Phot	Phot	Phot
MMETSP0942	Cafeteria roenbergensis E4-10	Het	Het	Het	Het	Het
MMETSP0943	Isochrysis galbana CCMP1323	Mix	Mix	Mix	Mix	Mix
MMETSP0944	Isochrysis galbana CCMP1323	Mix	Mix	Mix	Mix	Mix
MMETSP0945	Vaucheria litorea CCMP2940	Phot	Phot	Phot	Phot	Phot
MMETSP0946	Vaucheria litorea CCMP2940	Phot	Phot	Phot	Phot	Phot
MMETSP0947	Chattonella subsalsa CCMP2191	Mix	Mix	Mix	Mix	Mix
MMETSP0948	Chattonella subsalsa CCMP2191	Mix	Mix	Mix	Mix	Mix
MMETSP0949	Chattonella subsalsa CCMP2191	Mix	Mix	Mix	Mix	Mix
MMETSP0950	Chattonella subsalsa CCMP2191	Mix	Mix	Mix	Mix	Mix
MMETSP0954	Aplanochytrium sp PBS07	Het	Het	Het	Het	Het
MMETSP0955	Aplanochytrium sp PBS07	Het	Het	Het	Het	Het
MMETSP0956	Aplanochytrium sp PBS07	Het	Het	Het	Het	Het
MMETSP0957	Aplanochytrium sp PBS07	Het	Het	Het	Het	Het
MMETSP0958	Aurantiochytrium limacinum ATCCMYA-1381	Het	Het	Het	Het	Het
MMETSP0959	Aurantiochytrium limacinum ATCCMYA-1381	Het	Het	Het	Het	Het
MMETSP0960	Aurantiochytrium limacinum ATCCMYA-1381	Het	Het	Het	Het	Het
MMETSP0961	Aurantiochytrium limacinum ATCCMYA-1381	Het	Het	Het	Het	Het
MMETSP0962	Schizochytrium aggregatum ATCC28209	Het	Het	Het	Het	Het
MMETSP0963	Schizochytrium aggregatum ATCC28209	Het	Het	Het	Het	Het
MMETSP0964	Schizochytrium aggregatum ATCC28209	Het	Het	Het	Het	Het
MMETSP0965	Schizochytrium aggregatum ATCC28209	Het	Het	Het	Het	Het
MMETSP0970	Thalassiosira oceanica CCMP1005	Phot	Phot	Phot	Phot	Phot
MMETSP0971	Thalassiosira oceanica CCMP1005	Phot	Phot	Phot	Phot	Phot
MMETSP0972	Thalassiosira oceanica CCMP1005	Phot	Phot	Phot	Phot	Phot
MMETSP0973	Thalassiosira oceanica CCMP1005	Phot	Phot	Phot	Phot	Phot
MMETSP0974	non described non described CCMP2097	Un	Phot	Phot	Phot	Phot
MMETSP0975	non described non described CCMP2097	Un	Phot	Phot	Phot	Phot
MMETSP0976	non described non described CCMP2097	Un	Phot	Phot	Phot	Phot
MMETSP0977	non described non described CCMP2097	Un	Phot	Phot	Phot	Phot
MMETSP0982	non described non described CCMP 2436	Un	Phot	Phot	Phot	Phot
MMETSP0983	non described non described CCMP 2436	Un	Phot	Phot	Phot	Phot
MMETSP0984	non described non described CCMP 2436	Un	Phot	Phot	Phot	Phot
MMETSP0985	non described non described CCMP 2436	Un	Phot	Phot	Phot	Phot
MMETSP0986	non described non described CCMP2293	Un	Phot	Phot	Phot	Phot
MMETSP0987	non described non described CCMP2293	Un	Phot	Phot	Phot	Phot
MMETSP0988	non described non described CCMP2293	Un	Phot	Phot	Phot	Phot
MMETSP0989	non described non described CCMP2293	Un	Phot	Phot	Phot	Phot
MMETSP0990	non described non described CCMP2098	Un	Phot	Phot	Phot	Phot
MMETSP0991	non described non described CCMP2098	Un	Mix	Phot	Phot	Phot
MMETSP0992	non described non described CCMP2098	Un	Mix	Phot	Mix	Phot
MMETSP0993	non described non described CCMP2098	Un	Mix	Mix	Phot	Phot
MMETSP0994	Emiliania huxleyi 379	Un	Phot	Phot	Phot	Phot
MMETSP0995	Emiliania huxleyi 379	Un	Phot	Phot	Phot	Phot
MMETSP0996	Emiliania huxleyi 379	Un	Phot	Phot	Phot	Phot
MMETSP0997	Emiliania huxleyi 379	Un	Phot	Phot	Phot	Phot
MMETSP0998	Ditylum brightwellii GSO105	Phot	Phot	Phot	Phot	Phot
MMETSP1001	Ditylum brightwellii GSO105	Phot	Phot	Phot	Phot	Phot
MMETSP1005	Ditylum brightwellii GSO103	Phot	Phot	Phot	Phot	Phot
MMETSP1006	Emiliania huxleyi 374	Un	Phot	Phot	Phot	Phot
MMETSP1007	Emiliania huxleyi 374	Un	Phot	Phot	Phot	Phot
MMETSP1008	Emiliania huxleyi 374	Un	Phot	Phot	Phot	Phot
MMETSP1009	Emiliania huxleyi 374	Un	Phot	Phot	Phot	Phot
MMETSP1010	Ditylum brightwellii GSO104	Phot	Phot	Phot	Phot	Phot
MMETSP1012	Ditylum brightwellii GSO104	Phot	Phot	Phot	Phot	Phot
MMETSP1013	Ditylum brightwellii GSO104	Phot	Phot	Phot	Phot	Phot
MMETSP1015	Karlodinium micrum CCMP2283	Mix	Mix	Mix	Mix	Mix
MMETSP1016	Karlodinium micrum CCMP2283	Mix	Mix	Mix	Mix	Mix
MMETSP1017	Karlodinium micrum CCMP2283	Mix	Mix	Mix	Mix	Mix
MMETSP1032	Lingulodinium polyedra CCMP 1738	Mix	Mix	Mix	Mix	Mix
MMETSP1033	Lingulodinium polyedra CCMP 1738	Mix	Mix	Mix	Mix	Mix
MMETSP1034	Lingulodinium polyedra CCMP 1738	Mix	Mix	Mix	Mix	Mix
MMETSP1035	Lingulodinium polyedra CCMP 1738	Mix	Mix	Mix	Mix	Mix
MMETSP1036	Azadinium spinosum 3D9	Un	Mix	Mix	Mix	Mix
MMETSP1037	Azadinium spinosum 3D9	Un	Mix	Mix	Mix	Mix
MMETSP1038	Azadinium spinosum 3D9	Un	Mix	Mix	Mix	Mix
MMETSP1039	Skeletonema marinoi FE7	Phot	Phot	Phot	Phot	Phot
MMETSP1040	Skeletonema marinoi FE60	Phot	Phot	Phot	Phot	Phot
MMETSP1041	Hemiselmis andersenii CCMP439	Phot	Phot	Phot	Phot	Phot
MMETSP1042	Hemiselmis andersenii CCMP1180	Phot	Phot	Phot	Phot	Phot
MMETSP1043	Hemiselmis andersenii CCMP441	Phot	Phot	Phot	Phot	Phot
MMETSP1047	Rhodomonas salina CCMP1319	Phot	Phot	Phot	Phot	Phot
MMETSP1048	Hanusia phi CCMP325	Un	Phot	Phot	Phot	Phot
MMETSP1049	Proteomonas sulcata CCMP704	Phot	Phot	Phot	Phot	Phot
MMETSP1050	Cryptomonas curvata CCAP979/52	Phot	Phot	Phot	Phot	Phot
MMETSP1052	Bigelowiella natans CCMP623	Mix	Mix	Mix	Mix	Mix
MMETSP1054	Bigelowiella natans CCMP1259	Mix	Mix	Mix	Mix	Mix
MMETSP1055	Bigelowiella natans CCMP1258.1	Mix	Mix	Mix	Mix	Mix
MMETSP1057	Cyclotella meneghiniana CCMP 338	Phot	Phot	Phot	Phot	Phot
MMETSP1058	Detonula confervacea CCMP 353	Phot	Phot	Phot	Phot	Phot
MMETSP1059	Thalassiosira sp. FW	Phot	Phot	Phot	Phot	Phot
MMETSP1060	Pseudo-nitzschia pungens cf. cingulata	Phot	Phot	Phot	Phot	Phot
MMETSP1061	Pseudo-nitzschia pungens cf. pungens	Phot	Phot	Phot	Phot	Phot
MMETSP1062	Ditylum brightwellii Pop1 (SS4)	Phot	Phot	Phot	Phot	Phot
MMETSP1063	Ditylum brightwellii Pop2 (SS10)	Phot	Phot	Phot	Phot	Phot
MMETSP1064	Aulacoseira subarctica CCAP 1002/5	Phot	Phot	Phot	Phot	Phot
MMETSP1065	Amphiprora paludosa CCMP125	Phot	Phot	Phot	Phot	Phot
MMETSP1066	Coscinodiscus wailesii CCMP2513	Phot	Phot	Phot	Phot	Phot
MMETSP1067	Thalassiosira punctigera Tpunct2005C2	Phot	Phot	Phot	Phot	Phot
MMETSP1068	Pseudopedinella elastica CCMP716	Mix	Mix	Mix	Mix	Mix
MMETSP1070	Minutocellus polymorphus NH13	Phot	Phot	Phot	Phot	Phot
MMETSP1071	Thalassiosira sp. NH16	Phot	Phot	Phot	Phot	Phot
MMETSP1074	Ceratium fusus PA161109	Un	Mix	Mix	Mix	Mix
MMETSP1075	Ceratium fusus PA161109	Un	Mix	Mix	Mix	Mix
MMETSP1080	Micromonas sp CCMP1646	Phot	Phot	Phot	Phot	Phot
MMETSP1081	Pyramimonas amylifera CCMP720	Un	Phot	Phot	Phot	Phot
MMETSP1082	Micromonas sp. NEPCC29	Mix	Mix	Mix	Mix	Mix
MMETSP1083	Prymnesium parvum, Strain Texoma1	Het	Het	Het	Het	Het
MMETSP1084	Micromonas sp. RCC472	Mix	Mix	Mix	Mix	Mix
MMETSP1085	Pycnococcus sp CCMP1998	Phot	Phot	Phot	Phot	Phot
MMETSP1086	Cyanoptyche gloeocystis SAG4.97	Un	Phot	Phot	Phot	Phot
MMETSP1089	Gloeochaete wittrockiana SAG46.84	Un	Phot	Phot	Mix	Phot
MMETSP1090	Isochrysis sp CCMP1244	Un	Phot	Phot	Phot	Phot
MMETSP1091	Rhodomonas sp. CCMP768	Phot	Phot	Phot	Phot	Phot
MMETSP1094	Chrysochromulina brevifilum UTEX LB 985	Mix	Mix	Mix	Mix	Mix
MMETSP1095	Chromulina nebulosa UTEXLB2642	Un	Mix	Phot	Mix	Mix
MMETSP1096	Chrysochromulina ericina CCMP281	Mix	Mix	Mix	Mix	Mix
MMETSP1097	Pseudopedinella elastica CCMP716	Mix	Mix	Mix	Mix	Mix
MMETSP1098	Spumella elongata CCAP 955/1	Un	Mix	Mix	Het	Het
MMETSP1100	Phaeocystis antarctica Caron Lab Isolate	Phot	Phot	Phot	Phot	Phot
MMETSP1101	Rhodomonas abbreviata Caron Lab Isolate	Un	Phot	Phot	Phot	Phot
MMETSP1102	Geminigera sp. Caron Lab Isolate	Un	Phot	Phot	Phot	Phot
MMETSP1103	Paraphysomonas bandaiensis Caron Lab Isolate	Het	Het	Het	Het	Het
MMETSP1104	Cafeteria sp. Caron Lab Isolate	Het	Het	Het	Het	Het
MMETSP1105	Ochromonas sp. BG-1	Mix	Mix	Mix	Mix	Mix
MMETSP1106	Mantoniella antarctica SL-175	Mix	Mix	Mix	Mix	Mix
MMETSP1107	Paraphysomonas vestita GFlagA	Het	Het	Het	Het	Het
MMETSP1110	Symbiodinium sp. CCMP421	Un	Phot	Mix	Mix	Mix
MMETSP1114	Neobodo designis CCAP 1951/1	Un	Het	Het	Het	Het
MMETSP1115	Symbiodinium sp. CCMP2430	Un	Phot	Mix	Mix	Phot
MMETSP1116	Symbiodinium sp. CCMP2430	Un	Phot	Phot	Phot	Phot
MMETSP1117	Symbiodinium sp. CCMP2430	Un	Phot	Phot	Phot	Phot
MMETSP1122	Symbiodinium sp. Mp	Un	Phot	Mix	Phot	Phot
MMETSP1123	Symbiodinium sp. Mp	Un	Phot	Phot	Phot	Phot
MMETSP1124	Symbiodinium sp. Mp	Un	Phot	Phot	Phot	Phot
MMETSP1125	Symbiodinium sp. Mp	Un	Phot	Mix	Mix	Phot
MMETSP1126	Dunaliella tertiolecta CCMP1320	Phot	Phot	Phot	Phot	Phot
MMETSP1127	Dunaliella tertiolecta CCMP1320	Phot	Phot	Phot	Phot	Phot
MMETSP1128	Dunaliella tertiolecta CCMP1320	Phot	Phot	Phot	Phot	Phot
MMETSP1129	Isochrysis sp. CCMP1324	Phot	Phot	Phot	Phot	Phot
MMETSP1130	Isochrysis sp. CCMP1324	Phot	Phot	Phot	Phot	Phot
MMETSP1131	Isochrysis sp. CCMP1324	Phot	Phot	Phot	Phot	Phot
MMETSP1132	Isochrysis sp. CCMP1324	Phot	Phot	Phot	Phot	Phot
MMETSP1136	Pleurochrysis carterae CCMP645	Phot	Phot	Phot	Phot	Phot
MMETSP1137	Pleurochrysis carterae CCMP645	Phot	Phot	Phot	Phot	Phot
MMETSP1138	Pleurochrysis carterae CCMP645	Phot	Phot	Phot	Phot	Phot
MMETSP1139	Pavlova sp. CCMP459	Phot	Phot	Phot	Phot	Phot
MMETSP1140	Pavlova sp. CCMP459	Phot	Phot	Phot	Phot	Phot
MMETSP1141	non described non described CCMP2298	Un	Mix	Mix	Mix	Mix
MMETSP1142	non described non described CCMP2298	Un	Phot	Phot	Mix	Mix
MMETSP1143	non described non described CCMP2298	Un	Mix	Phot	Mix	Mix
MMETSP1144	non described non described CCMP2298	Un	Phot	Mix	Mix	Mix
MMETSP1147	Lessardia elongata SPMC 104	Het	Het	Het	Het	Het
MMETSP1148	Gyrodinium dominans SPMC 103	Het	Het	Het	Het	Het
MMETSP1150	Emiliania huxleyi PLY M219	Un	Mix	Phot	Mix	Phot
MMETSP1151	Emiliania huxleyi PLY M219	Un	Mix	Phot	Mix	Phot
MMETSP1152	Emiliania huxleyi PLY M219	Un	Mix	Phot	Phot	Phot
MMETSP1153	Emiliania huxleyi PLY M219	Un	Mix	Phot	Mix	Phot
MMETSP1154	Emiliania huxleyi CCMP370	Un	Mix	Phot	Phot	Phot
MMETSP1155	Emiliania huxleyi CCMP370	Un	Phot	Phot	Phot	Phot
MMETSP1156	Emiliania huxleyi CCMP370	Un	Phot	Phot	Phot	Phot
MMETSP1157	Emiliania huxleyi CCMP370	Un	Mix	Phot	Phot	Phot
MMETSP1159	Picocystis salinarum CCMP1897	Phot	Phot	Phot	Phot	Phot
MMETSP1160	Pinguiococcus pyrenoidosus CCMP2078	Phot	Phot	Phot	Phot	Phot
MMETSP1161	Picochlorum oklahomensis CCMP2329	Phot	Phot	Phot	Phot	Phot
MMETSP1162	Phaeocystis Sp CCMP2710	Phot	Phot	Phot	Phot	Phot
MMETSP1163	Phaeomonas parva CCMP2877	Phot	Phot	Phot	Phot	Phot
MMETSP1164	Chrysoreinhardia sp CCMP2950	Un	Phot	Phot	Phot	Phot
MMETSP1165	Chrysocystis fragilis CCMP3189	Un	Phot	Phot	Phot	Phot
MMETSP1166	Chrysoreinhardia sp CCMP3193	Un	Phot	Phot	Phot	Phot
MMETSP1167	Mallomonas Sp CCMP3275	Phot	Phot	Phot	Phot	Phot
MMETSP1169	Pyramimonas obovata CCMP722	Un	Mix	Phot	Mix	Phot
MMETSP1170	Sarcinochrysis sp CCMP770	Un	Phot	Phot	Phot	Phot
MMETSP1171	Helicotheca tamensis CCMP826	Phot	Phot	Phot	Phot	Phot
MMETSP1172	Timspurckia oligopyrenoides CCMP3278	Un	Phot	Phot	Phot	Phot
MMETSP1173	Rhizochromulina marina cf CCMP1243	Un	Mix	Phot	Mix	Mix
MMETSP1174	Dictyocha speculum CCMP1381	Un	Mix	Phot	Phot	Phot
MMETSP1175	Triceratium dubium CCMP147	Phot	Phot	Phot	Phot	Phot
MMETSP1176	Synedropsis recta cf CCMP1620	Phot	Phot	Phot	Phot	Phot
MMETSP1177	Ochromonas sp CCMP1899	Mix	Mix	Mix	Mix	Mix
MMETSP1178	Undescribed Undescribed CCMP2000	Un	Phot	Phot	Phot	Phot
MMETSP1180	Chlamydomonas cf sp CCMP681	Phot	Phot	Phot	Phot	Phot
MMETSP1309	Genus nov. species nov. RCC998	Un	Phot	Phot	Phot	Phot
MMETSP1310	Genus nov. species nov. RCC2339	Un	Phot	Phot	Phot	Phot
MMETSP1311	Genus nov. species nov. RCC856	Un	Phot	Phot	Phot	Phot
MMETSP1312	Genus nov. species nov. RCC2335	Un	Phot	Phot	Phot	Phot
MMETSP1315	Prasinoderma singularis RCC927	Phot	Phot	Phot	Phot	Phot
MMETSP1316	Pycnococcus provasolii RCC2336	Phot	Phot	Phot	Phot	Phot
MMETSP1317	Undescribed Undescribed Undescribed	Un	Het	Het	Het	Het
MMETSP1318	Partenskyella glossopodia RCC365	Un	Phot	Mix	Mix	Mix
MMETSP1319	Bolidomonas pacifica RCC208	Un	Phot	Phot	Phot	Phot
MMETSP1320	Bolidomonas sp. RCC2347	Un	Phot	Phot	Phot	Phot
MMETSP1321	Bolidomonas sp. RCC1657	Un	Phot	Phot	Phot	Phot
MMETSP1322	Minutocellus polymorphus RCC2270	Phot	Phot	Phot	Phot	Phot
MMETSP1323	Florenciella parvula RCC1693	Un	Phot	Phot	Phot	Phot
MMETSP1324	Florenciella sp. RCC1587	Un	Phot	Phot	Phot	Phot
MMETSP1326	Genus nov. species nov. RCC2288	Un	Mix	Mix	Mix	Mix
MMETSP1327	Micromonas pusilla RCC2306	Mix	Mix	Mix	Mix	Mix
MMETSP1328	Pelagomonas calceolata RCC969	Un	Phot	Phot	Phot	Phot
MMETSP1329	Genus nov. species nov. RCC1024	Un	Phot	Phot	Phot	Phot
MMETSP1330	Picochlorum sp. RCC944	Un	Phot	Phot	Phot	Phot
MMETSP1333	Scyphosphaera apsteinii RCC1455	Un	Phot	Phot	Phot	Phot
MMETSP1334	Calcidiscus leptoporus RCC1130	Un	Phot	Phot	Phot	Phot
MMETSP1335	Chrysoculter rhomboideus RCC1486	Un	Phot	Phot	Phot	Phot
MMETSP1336	Chaetoceros cf. neogracile RCC1993	Phot	Phot	Phot	Phot	Phot
MMETSP1338	Pelagodinium RCC1491	Un	Mix	Mix	Mix	Mix
MMETSP1339	Fibrocapsa japonica CCMP1661	Mix	Mix	Mix	Mix	Mix
MMETSP1344	Florenciella parvula CCMP2471	Un	Phot	Phot	Phot	Phot
MMETSP1345	Fabrea Fabrea salina	Het	Het	Het	Het	Het
MMETSP1347	Aplanochytrium stocchinoi GSBS06	Het	Het	Het	Het	Het
MMETSP1348	Aplanochytrium stocchinoi GSBS06	Het	Het	Het	Het	Het
MMETSP1349	Aplanochytrium stocchinoi GSBS06	Het	Het	Het	Het	Het
MMETSP1352	Stauroneis constricta CCMP1120	Phot	Phot	Phot	Phot	Phot
MMETSP1353	Erythrolobus australicus CCMP3124	Un	Phot	Phot	Phot	Phot
MMETSP1354	Erythrolobus madagascarensis CCMP3276	Un	Phot	Phot	Phot	Phot
MMETSP1355	Hemiselmis tepida CCMP443	Un	Phot	Phot	Phot	Phot
MMETSP1356	Hemiselmis virescens PCC157	Un	Phot	Phot	Phot	Phot
MMETSP1357	Hemiselmis rufescens PCC563	Un	Phot	Phot	Phot	Phot
MMETSP1358	Bigelowiella natans CCMP1242	Mix	Mix	Mix	Mix	Mix
MMETSP1359	Bigelowiella longifila CCMP242	Mix	Mix	Mix	Mix	Mix
MMETSP1360	Licmophora paradoxa CCMP2313	Phot	Phot	Phot	Phot	Phot
MMETSP1361	Staurosira complex sp. CCMP2646	Phot	Phot	Phot	Phot	Phot
MMETSP1362	Leptocylindrus danicus CCMP1856	Phot	Phot	Phot	Phot	Phot
MMETSP1363	Gephyrocapsa oceanica RCC1303	Un	Phot	Phot	Phot	Phot
MMETSP1364	Gephyrocapsa oceanica RCC1303	Un	Phot	Phot	Phot	Phot
MMETSP1365	Gephyrocapsa oceanica RCC1303	Un	Phot	Phot	Phot	Phot
MMETSP1366	Gephyrocapsa oceanica RCC1303	Un	Phot	Phot	Phot	Phot
MMETSP1367	Symbiodinium sp. C1	Un	Mix	Mix	Mix	Phot
MMETSP1369	Symbiodinium sp. C1	Un	Mix	Mix	Mix	Mix
MMETSP1370	Symbiodinium sp. C15	Un	Mix	Mix	Mix	Mix
MMETSP1371	Symbiodinium sp. C15	Un	Mix	Mix	Phot	Mix
MMETSP1374	Symbiodinium sp. cladeA	Un	Phot	Phot	Phot	Mix
MMETSP1377	Symbiodinium sp. D1a	Un	Mix	Phot	Phot	Phot
MMETSP1380	Euplotes crassus CT5	Het	Het	Het	Het	Het
MMETSP1381	Pavlova sp. CCMP459	Phot	Phot	Phot	Phot	Phot
MMETSP1384	Ammonia sp.	Het	Het	Het	Het	Het
MMETSP1385	Elphidium margaritaceum	Het	Het	Het	Het	Het
MMETSP1386	Micromonas sp. NEPCC29	Mix	Mix	Mix	Mix	Mix
MMETSP1387	Micromonas sp. RCC472	Mix	Mix	Mix	Mix	Mix
MMETSP1389	Rhodomonas sp. CCMP768	Phot	Phot	Phot	Phot	Phot
MMETSP1390	Micromonas sp. CCMP2099	Mix	Mix	Mix	Mix	Mix
MMETSP1391	Chlamydomonas leiostraca SAG 11-49	Phot	Phot	Phot	Phot	Phot
MMETSP1392	Chlamydomonas chlamydogama SAG 11-48b	Phot	Phot	Phot	Phot	Phot
MMETSP1393	Micromonas sp CS-222	Mix	Mix	Mix	Mix	Mix
MMETSP1394	Asterionellopsis glacialis CCMP1581	Phot	Phot	Phot	Phot	Phot
MMETSP1395	Blepharisma japonicum Stock R1072	Het	Het	Het	Het	Het
MMETSP1396	Pseudokeronopsis sp. Brazil	Het	Het	Het	Het	Het
MMETSP1397	Climacostomum Climacostomum virens Stock W-24	Het	Het	Het	Het	Het
MMETSP1399	Bathycoccus prasinos CCMP1898	Phot	Phot	Phot	Phot	Phot
MMETSP1400	Micromonas sp. RCC451	Mix	Mix	Mix	Mix	Mix
MMETSP1401	Micromonas pusilla CCAC1681	Mix	Mix	Mix	Mix	Mix
MMETSP1402	Micromonas pusilla RCC1614	Mix	Mix	Mix	Mix	Mix
MMETSP1403	Micromonas pusilla CCMP1723	Mix	Mix	Mix	Mix	Mix
MMETSP1404	Micromonas pusilla CCMP494	Mix	Mix	Mix	Mix	Mix
MMETSP1405	Thalassiosira weissflogii CCMP1010	Phot	Phot	Phot	Phot	Phot
MMETSP1406	Thalassiosira weissflogii CCMP1010	Phot	Phot	Phot	Phot	Phot
MMETSP1407	Thalassiosira weissflogii CCMP1010	Phot	Phot	Phot	Phot	Phot
MMETSP1408	Thalassiosira weissflogii CCMP1010	Phot	Phot	Phot	Phot	Phot
MMETSP1409	Thalassiosira weissflogii CCMP1010	Phot	Phot	Phot	Phot	Phot
MMETSP1410	Thalassiosira weissflogii CCMP1010	Phot	Phot	Phot	Phot	Phot
MMETSP1411	Thalassiosira weissflogii CCMP1010	Phot	Phot	Phot	Phot	Phot
MMETSP1412	Thalassiosira weissflogii CCMP1010	Phot	Phot	Phot	Phot	Phot
MMETSP1413	Thalassiosira weissflogii CCMP1010	Phot	Phot	Phot	Phot	Phot
MMETSP1414	Thalassiosira weissflogii CCMP1010	Phot	Phot	Phot	Phot	Phot
MMETSP1415	Thalassiosira weissflogii CCMP1010	Phot	Phot	Phot	Phot	Phot
MMETSP1416	Thalassiosira weissflogii CCMP1010	Phot	Phot	Phot	Phot	Phot
MMETSP1417	Thalassiosira weissflogii CCMP1010	Phot	Phot	Phot	Phot	Phot
MMETSP1418	Thalassiosira weissflogii CCMP1010	Phot	Phot	Phot	Phot	Phot
MMETSP1419	Thalassiosira weissflogii CCMP1010	Phot	Phot	Phot	Phot	Phot
MMETSP1420	Thalassiosira weissflogii CCMP1010	Phot	Phot	Phot	Phot	Phot
MMETSP1421	Thalassiosira weissflogii CCMP1010	Phot	Phot	Phot	Phot	Phot
MMETSP1422	Thalassiosira weissflogii CCMP1010	Phot	Phot	Phot	Phot	Phot
MMETSP1423	Pseudo-nitzschia heimii UNC1101	Phot	Phot	Phot	Phot	Phot
MMETSP1424	Oxyrrhis marina LB1974	Het	Het	Het	Het	Het
MMETSP1425	Oxyrrhis marina LB1974	Het	Het	Het	Het	Het
MMETSP1426	Oxyrrhis marina LB1974	Het	Het	Het	Het	Het
MMETSP1428	Skeletonema marinoi UNC1201	Phot	Phot	Phot	Phot	Phot
MMETSP1429	Chaetoceros sp. UNC1202	Phot	Phot	Phot	Phot	Phot
MMETSP1432	Pseudo-nitzschia delicatissima UNC1205	Phot	Phot	Phot	Phot	Phot
MMETSP1433	Undescribed Undescribed NY07348D	Un	Het	Het	Het	Het
MMETSP1434	Minutocellus polymorphus CCMP3303	Phot	Phot	Phot	Phot	Phot
MMETSP1435	Chaetoceros brevis CCMP164	Phot	Phot	Phot	Phot	Phot
MMETSP1436	Alexandrium andersonii CCMP2222	Mix	Mix	Mix	Mix	Mix
MMETSP1437	Eucampia antarctica CCMP1452	Phot	Phot	Phot	Phot	Phot
MMETSP1438	Pterosperma sp. CCMP1384	Phot	Phot	Phot	Phot	Phot
MMETSP1439	Gonyaulax spinifera CCMP409	Un	Phot	Phot	Mix	Phot
MMETSP1440	Polarella glacialis CCMP2088	Phot	Phot	Phot	Phot	Phot
MMETSP1441	Heterocapsa arctica CCMP445	Phot	Phot	Phot	Phot	Phot
MMETSP1442	Craspedostauros australis CCMP3328	Phot	Phot	Phot	Phot	Phot
MMETSP1443	Entomoneis sp. CCMP2396	Phot	Phot	Phot	Phot	Phot
MMETSP1444	Phaeocystis antarctica CCMP1374	Phot	Phot	Phot	Phot	Phot
MMETSP1445	Pyramimonas sp. CCMP2087	Un	Phot	Phot	Phot	Phot
MMETSP1446	Undescribed Undescribed CCMP2111	Un	Phot	Phot	Phot	Phot
MMETSP1447	Chaetoceros dichaeta CCMP1751	Phot	Phot	Phot	Phot	Phot
MMETSP1449	Attheya septentrionalis CCMP2084	Phot	Phot	Phot	Phot	Phot
MMETSP1450	Madagascaria erythrocladiodes CCMP3234	Un	Phot	Phot	Phot	Phot
MMETSP1451	Vitrella brassicaformis CCMP3346	Un	Phot	Phot	Phot	Phot
MMETSP1452	Synchroma pusillum CCMP3072	Un	Phot	Phot	Phot	Phot
MMETSP1453	Undescribed Undescribed RCC701	Un	Phot	Phot	Phot	Phot
MMETSP1456	Undescribed Undescribed RCC1871	Un	Phot	Phot	Phot	Phot
MMETSP1459	Pycnococcus provasolii, Strain RCC931	Phot	Phot	Phot	Phot	Phot
MMETSP1460	Bathycoccus prasinos RCC716	Phot	Phot	Phot	Phot	Phot
MMETSP1462	Brandtodinium nutriculum RCC3387	Un	Mix	Mix	Mix	Mix
MMETSP1463	Pavlova lutheri, Strain RCC1537	Un	Phot	Phot	Phot	Phot
MMETSP1464	Exanthemachrysis gayraliae, Strain RCC1523	Un	Phot	Phot	Phot	Phot
MMETSP1465	Phaeocystis cordata RCC1383	Phot	Phot	Phot	Phot	Phot
MMETSP1466	Pavlova gyrans, Strain CCMP608	Un	Phot	Phot	Phot	Phot
MMETSP1467	Undescribed Undescribed CCMP2135	Un	Phot	Phot	Phot	Phot
MMETSP1468	Mantoniella sp CCMP1436	Mix	Mix	Mix	Mix	Mix
MMETSP1469	Unidentified sp., Strain CCMP1205	Un	Phot	Phot	Phot	Phot
MMETSP1470	Unidentified sp, Strain CCMP2175	Un	Phot	Phot	Phot	Phot
MMETSP1471	Pycnococcus provasolii RCC733	Phot	Phot	Phot	Phot	Phot
MMETSP1472	Pycnococcus provasolii, Strain RCC251	Phot	Phot	Phot	Phot	Phot
MMETSP1473	Stichococcus sp, Strain RCC1054	Phot	Phot	Phot	Phot	Phot
MMETSP1474	Imantonia sp., Strain RCC918	Mix	Mix	Mix	Mix	Mix
MMETSP1475	Undescribed Undescribed CCMP1999	Un	Phot	Phot	Phot	Phot
