# Supplementary material for: The dynamic trophic architecture of open-ocean protist communities revealed through machine-guided metatranscriptomics
Source: Proc Natl Acad Sci U S A. 2022 Feb 10;119(7):e2100916119. doi: 10.1073/pnas.2100916119 (PMC8851463; doi:10.1073/pnas.2100916119)
Supplement: Supplementary File [file pnas.2100916119.sd08.xlsx]

## Sheet: Sheet1
Supplementary Dataset S8: Potential gene families related to phagotrophy.
Pfam ID	Description
PF12775	P-loop containing dynein motor region
PF05517	p25-alpha
PF02010	The REJ (Receptor for Egg Jelly) domain
PF14825	Domain Unknown Function
PF06098	Radial spoke protein 3
PF06294	CH-like domain in sperm protein
PF13863	Domain Unknown Function
PF12317	Intraflagellar transport complex B protein 46 C terminal
PF04212	MIT (microtubule interacting and transport) domain
PF16531	entriolar protein SAS N-terminal
PF04712	Radial spokehead-like protein
PF13913	zinc-finger of a C2HC-type
PF13879	Hemingway/CFA97
PF06565	Domain Unknown Function
