# Supplementary material for: The dynamic trophic architecture of open-ocean protist communities revealed through machine-guided metatranscriptomics
Source: Proc Natl Acad Sci U S A. 2022 Feb 10;119(7):e2100916119. doi: 10.1073/pnas.2100916119 (PMC8851463; doi:10.1073/pnas.2100916119)
Supplement: Supplementary File [file pnas.2100916119.sd09.xlsx]

## Sheet: Sheet1
Supplementary Dataset S9: Validation transcriptome information.
Organism	Growth conditions	Expected prediction	Reference												Accession ID	# of contigs	% pe reads mapping
Ochromonas sp. (BG-1)	+Bacteria light	Mixotroph	Lie et al. (2017) Effect of light and prey availability on gene expression of the mixotrophic chrysophyte, Ochromonas sp. BMC Genomics.												SRX965527	17701	98.78
																18053	98.81
																20686	98.74
	Depleted bacteria	Phototroph/Mixotroph	Lie et al. (2017) Effect of light and prey availability on gene expression of the mixotrophic chrysophyte, Ochromonas sp. BMC Genomics.												SRX968591	17804	98.76
																18208	98.74
																17780	98.7
	+Bacteria dark	Heterotroph	Lie et al. (2017) Effect of light and prey availability on gene expression of the mixotrophic chrysophyte, Ochromonas sp. BMC Genomics.												SRX970036	19880	98.74
																19174	98.69
																19262	98.74
Ochromonas sp. (CCMP1393)	+Bacteria light	Mixotroph	Lie et al. (2018) A tale of two mixotrophic chrysophytes: Insights into the metabolisms of two Ochromonas species (Chrysophyceae) through a comparison of gene expression. PloS One.												SRP115947	19490	98.34
																19187	98.25
																19209	98.31
																19462	98.21
	+Bacteria dark	Heterotroph/Mixotroph	Lie et al. (2018) A tale of two mixotrophic chrysophytes: Insights into the metabolisms of two Ochromonas species (Chrysophyceae) through a comparison of gene expression. PloS One.												SRP115947	19161	98.19
																19158	98.15
																19056	98.17
																19236	98.27
	Axenic	Phototroph	Lie et al. (2018) A tale of two mixotrophic chrysophytes: Insights into the metabolisms of two Ochromonas species (Chrysophyceae) through a comparison of gene expression. PloS One.												SRP115947	19223	98.21
																18985	98.2
																20374	98.18
																20745	98.17
Micromonas polaris	High nutrient	Phototroph/Mixotroph	McKie-Krisberg et al. (2018) Evaluation of Mixotrophy-Associated Gene Expression in Two Species of Polar Marine Algae. Front. Mar. Sci.												SRP090401	10858	98.59
																10343	98.54
																9622	98.84
																9842	98.82
	Low nutrient	Mixotroph	McKie-Krisberg et al. (2018) Evaluation of Mixotrophy-Associated Gene Expression in Two Species of Polar Marine Algae. Front. Mar. Sci.												SRP090401	13089	98.81
																12222	98.7
																9528	98.89
																9355	98.89
Pyramimonas tychotreta	High nutrient	Phototroph	McKie-Krisberg et al. (2018) Evaluation of Mixotrophy-Associated Gene Expression in Two Species of Polar Marine Algae. Front. Mar. Sci.												SRP090401	65213	93.34
																66826	97.52
																65626	97.07
																66622	97.32
	Low nutrient	Mixotroph	McKie-Krisberg et al. (2018) Evaluation of Mixotrophy-Associated Gene Expression in Two Species of Polar Marine Algae. Front. Mar. Sci.												SRP090401	82777	97.24
																77519	97.1
																73648	97.7
																45637	94.84
Nitzschiasp.		Heterotroph	Onyshchenko et al. (2021) The genome of a nonphotosynthetic diatom provides insights into the metabolic shift to heterotrophy and constraints on the loss of photosynthesis. New Phyt.													9660	98.7
