# Supplementary material for: The dynamic trophic architecture of open-ocean protist communities revealed through machine-guided metatranscriptomics
Source: Proc Natl Acad Sci U S A. 2022 Feb 10;119(7):e2100916119. doi: 10.1073/pnas.2100916119 (PMC8851463; doi:10.1073/pnas.2100916119)
Supplement: Supplementary File [file pnas.2100916119.sd10.xlsx]

## Sheet: Sheet1
Supplementary Dataset S10: Taxonomic bins recovered from field sites used in this study
Gradients 1	Taxonomic classification	Number of transcriptional profiles
	Alexandrium tamarense	19
	Aureococcus anophagefferens	8
	Azadinium spinosum	11
	Bolidomonas pacifica	22
	Brandtodinium nutricula	5
	Chrysochromulina rotalis	33
	Dictyocha speculum	11
	Gymnodinium catenatum	23
	Chrysochromulina brevifilum	33
	Karenia brevis	36
	Karlodinium veneficum	43
	Micromonas pusilla	13
	Ostreococcus sp. RCC789	5
	Neoceratium fusus	22
	Oxyrrhis marina	4
	Pelagodinium beii	23
	Pelagomonas calceolata	37
	Phaeocystis antarctica	32
	Prasinoderma singulare	6
	Prorocentrum minimum	24
	Chrysochromulina polylepis	4
	Scrippsiella trochoidea	15
	Bathycoccus prasinos RCC1105	8
Diel	Taxonomic classification	Number of transcriptional profiles
	Alexandrium tamarense	47
	Azadinium spinosum	47
	Chrysochromulina rotalis	47
	Dictyocha speculum	44
	Dinophysis acuminata	4
	Gymnodinium catenatum	48
	Chrysochromulina brevifilum	48
	Karenia brevis	48
	Karlodinium veneficum	48
	Neoceratium fusus	39
	Oxyrrhis marina	38
	Pelagodinium beii	48
	Phaeocystis antarctica	29
	Prorocentrum minimum	48
	Prymnesium parvum	5
	Chrysochromulina polylepis	47
	Rhizochromulina marina	17
	Scrippsiella trochoidea	47
