# Supplementary material for: The dynamic trophic architecture of open-ocean protist communities revealed through machine-guided metatranscriptomics
Source: Proc Natl Acad Sci U S A. 2022 Feb 10;119(7):e2100916119. doi: 10.1073/pnas.2100916119 (PMC8851463; doi:10.1073/pnas.2100916119)
Supplement: Supplementary File [file pnas.2100916119.sd11.xlsx]

## Sheet: Sheet1
Supplementary Dataset S11: Summary of predictions for environmental transcriptome bins obtained from the Diel cruise
*Excluded from analysis due to split predictions.
Het: Heterotrophic, Mix: Mixotrophic, Phot: Phototrophic, Un: Undetermined
Taxonomic label	MMETSP training label	Culture predictions	XGBoost prediction	Time
Neoceratium fusus	Un	Mix	Het	1800
	Un	Mix	Het	2200
	Un	Mix	Het	2200
	Un	Mix	Het	200
	Un	Mix	Phot	600
	Un	Mix	Het	1000
	Un	Mix	Het	1000
	Un	Mix	Het	1400
	Un	Mix	Het	1400
	Un	Mix	Het	1800
	Un	Mix	Het	1800
	Un	Mix	Het	2200
	Un	Mix	Het	2200
	Un	Mix	Het	200
	Un	Mix	Het	200
	Un	Mix	Het	600
	Un	Mix	Het	600
	Un	Mix	Het	1000
	Un	Mix	Het	1000
	Un	Mix	Het	1400
	Un	Mix	Het	1400
	Un	Mix	Het	1800
	Un	Mix	Phot	1800
	Un	Mix	Het	200
	Un	Mix	Het	200
	Un	Mix	Het	600
	Un	Mix	Het	600
	Un	Mix	Phot	1400
	Un	Mix	Het	1400
	Un	Mix	Het	1800
	Un	Mix	Het	1800
	Un	Mix	Het	2200
	Un	Mix	Het	2200
	Un	Mix	Het	200
	Un	Mix	Phot	200
	Un	Mix	Het	600
	Un	Mix	Het	600
	Un	Mix	Het	1000
	Un	Mix	Het	1400
Alexandrium tamarense	Phot		Het	1800
	Phot		Het	1800
	Phot		Het	2200
	Phot		Het	2200
	Phot		Het	200
	Phot		Het	200
	Phot		Het	600
	Phot		Het	600
	Phot		Het	1000
	Phot		Het	1000
	Phot		Het	1400
	Phot		Het	1400
	Phot		Het	1800
	Phot		Het	1800
	Phot		Het	2200
	Phot		Het	2200
	Phot		Het	200
	Phot		Het	200
	Phot		Het	600
	Phot		Het	600
	Phot		Het	1000
	Phot		Het	1000
	Phot		Het	1400
	Phot		Het	1400
	Phot		Het	1800
	Phot		Het	1800
	Phot		Het	2200
	Phot		Het	200
	Phot		Het	200
	Phot		Het	600
	Phot		Het	600
	Phot		Het	1000
	Phot		Het	1000
	Phot		Het	1400
	Phot		Het	1400
	Phot		Het	1800
	Phot		Het	1800
	Phot		Het	2200
	Phot		Het	2200
	Phot		Het	200
	Phot		Het	200
	Phot		Het	600
	Phot		Het	600
	Phot		Het	1000
	Phot		Het	1000
	Phot		Het	1400
	Phot		Het	1400
Oxyrrhis marina*	Het		Het	1800
	Het		Het	2200
	Het		Phot	200
	Het		Phot	600
	Het		Phot	1000
	Het		Het	1000
	Het		Phot	1400
	Het		Phot	1400
	Het		Phot	1800
	Het		Phot	1800
	Het		Het	2200
	Het		Phot	2200
	Het		Phot	200
	Het		Phot	200
	Het		Het	600
	Het		Phot	600
	Het		Phot	1000
	Het		Phot	1000
	Het		Phot	1400
	Het		Phot	1400
	Het		Het	1800
	Het		Phot	1800
	Het		Phot	200
	Het		Het	200
	Het		Phot	600
	Het		Phot	600
	Het		Phot	1400
	Het		Het	1400
	Het		Phot	1800
	Het		Phot	1800
	Het		Het	2200
	Het		Phot	2200
	Het		Phot	200
	Het		Het	200
	Het		Het	600
	Het		Phot	600
	Het		Phot	1000
	Het		Het	1400
Phaeocystis antarctica	Phot		Phot	1800
	Phot		Phot	2200
	Phot		Phot	200
	Phot		Het	600
	Phot		Phot	1000
	Phot		Phot	1000
	Phot		Phot	1400
	Phot		Phot	1400
	Phot		Phot	1800
	Phot		Phot	1800
	Phot		Phot	2200
	Phot		Het	200
	Phot		Phot	200
	Phot		Phot	600
	Phot		Phot	600
	Phot		Phot	1400
	Phot		Phot	1400
	Phot		Phot	1800
	Phot		Phot	1800
	Phot		Phot	200
	Phot		Phot	600
	Phot		Phot	600
	Phot		Phot	1400
	Phot		Phot	1800
	Phot		Phot	1800
	Phot		Phot	200
	Phot		Phot	600
	Phot		Phot	1000
	Phot		Het	1400
Dictyocha speculum	Un	Mix/Phot	Phot	1800
	Un	Mix/Phot	Mix	2200
	Un	Mix/Phot	Phot	2200
	Un	Mix/Phot	Mix	200
	Un	Mix/Phot	Phot	200
	Un	Mix/Phot	Phot	600
	Un	Mix/Phot	Phot	600
	Un	Mix/Phot	Phot	1000
	Un	Mix/Phot	Phot	1000
	Un	Mix/Phot	Mix	1400
	Un	Mix/Phot	Phot	1400
	Un	Mix/Phot	Mix	1800
	Un	Mix/Phot	Mix	1800
	Un	Mix/Phot	Phot	2200
	Un	Mix/Phot	Phot	2200
	Un	Mix/Phot	Phot	200
	Un	Mix/Phot	Phot	200
	Un	Mix/Phot	Phot	600
	Un	Mix/Phot	Phot	600
	Un	Mix/Phot	Phot	1000
	Un	Mix/Phot	Phot	1000
	Un	Mix/Phot	Phot	1400
	Un	Mix/Phot	Phot	1400
	Un	Mix/Phot	Phot	1800
	Un	Mix/Phot	Phot	1800
	Un	Mix/Phot	Phot	200
	Un	Mix/Phot	Phot	200
	Un	Mix/Phot	Phot	600
	Un	Mix/Phot	Phot	600
	Un	Mix/Phot	Mix	1000
	Un	Mix/Phot	Mix	1000
	Un	Mix/Phot	Phot	1400
	Un	Mix/Phot	Phot	1400
	Un	Mix/Phot	Phot	1800
	Un	Mix/Phot	Phot	1800
	Un	Mix/Phot	Phot	2200
	Un	Mix/Phot	Phot	2200
	Un	Mix/Phot	Phot	200
	Un	Mix/Phot	Phot	200
	Un	Mix/Phot	Phot	600
	Un	Mix/Phot	Phot	600
	Un	Mix/Phot	Phot	1000
	Un	Mix/Phot	Phot	1000
	Un	Mix/Phot	Phot	1400
Gymnodinium catenatum	Mix		Het	1800
	Mix		Het	1800
	Mix		Het	2200
	Mix		Het	2200
	Mix		Het	200
	Mix		Het	200
	Mix		Het	600
	Mix		Het	600
	Mix		Mix	1000
	Mix		Het	1000
	Mix		Het	1400
	Mix		Mix	1400
	Mix		Het	1800
	Mix		Het	1800
	Mix		Het	2200
	Mix		Mix	2200
	Mix		Mix	200
	Mix		Het	200
	Mix		Het	600
	Mix		Het	600
	Mix		Het	1000
	Mix		Het	1000
	Mix		Mix	1400
	Mix		Het	1400
	Mix		Mix	1800
	Mix		Mix	1800
	Mix		Phot	2200
	Mix		Mix	2200
	Mix		Phot	200
	Mix		Mix	200
	Mix		Mix	600
	Mix		Het	600
	Mix		Mix	1000
	Mix		Het	1000
	Mix		Het	1400
	Mix		Het	1400
	Mix		Mix	1800
	Mix		Mix	1800
	Mix		Mix	2200
	Mix		Het	2200
	Mix		Het	200
	Mix		Het	200
	Mix		Mix	600
	Mix		Het	600
	Mix		Mix	1000
	Mix		Het	1000
	Mix		Het	1400
	Mix		Het	1400
Prorocentrum minimum	Phot, Mix		Phot	1800
	Phot, Mix		Phot	1800
	Phot, Mix		Het	2200
	Phot, Mix		Phot	2200
	Phot, Mix		Het	200
	Phot, Mix		Phot	200
	Phot, Mix		Mix	600
	Phot, Mix		Het	600
	Phot, Mix		Phot	1000
	Phot, Mix		Phot	1000
	Phot, Mix		Phot	1400
	Phot, Mix		Mix	1400
	Phot, Mix		Phot	1800
	Phot, Mix		Phot	1800
	Phot, Mix		Phot	2200
	Phot, Mix		Mix	2200
	Phot, Mix		Phot	200
	Phot, Mix		Phot	200
	Phot, Mix		Phot	600
	Phot, Mix		Phot	600
	Phot, Mix		Mix	1000
	Phot, Mix		Phot	1000
	Phot, Mix		Phot	1400
	Phot, Mix		Phot	1400
	Phot, Mix		Phot	1800
	Phot, Mix		Phot	1800
	Phot, Mix		Het	2200
	Phot, Mix		Phot	2200
	Phot, Mix		Phot	200
	Phot, Mix		Mix	200
	Phot, Mix		Phot	600
	Phot, Mix		Phot	600
	Phot, Mix		Het	1000
	Phot, Mix		Het	1000
	Phot, Mix		Phot	1400
	Phot, Mix		Phot	1400
	Phot, Mix		Phot	1800
	Phot, Mix		Phot	1800
	Phot, Mix		Phot	2200
	Phot, Mix		Phot	2200
	Phot, Mix		Mix	200
	Phot, Mix		Phot	200
	Phot, Mix		Phot	600
	Phot, Mix		Phot	600
	Phot, Mix		Het	1000
	Phot, Mix		Phot	1000
	Phot, Mix		Phot	1400
	Phot, Mix		Phot	1400
Pelagodinium beii	Un	Mix	Mix	1800
	Un	Mix	Phot	1800
	Un	Mix	Phot	2200
	Un	Mix	Phot	2200
	Un	Mix	Phot	200
	Un	Mix	Phot	200
	Un	Mix	Phot	600
	Un	Mix	Phot	600
	Un	Mix	Phot	1000
	Un	Mix	Phot	1000
	Un	Mix	Phot	1400
	Un	Mix	Phot	1400
	Un	Mix	Phot	1800
	Un	Mix	Phot	1800
	Un	Mix	Phot	2200
	Un	Mix	Phot	2200
	Un	Mix	Phot	200
	Un	Mix	Phot	200
	Un	Mix	Phot	600
	Un	Mix	Phot	600
	Un	Mix	Phot	1000
	Un	Mix	Mix	1000
	Un	Mix	Phot	1400
	Un	Mix	Phot	1400
	Un	Mix	Het	1800
	Un	Mix	Mix	1800
	Un	Mix	Phot	2200
	Un	Mix	Phot	2200
	Un	Mix	Phot	200
	Un	Mix	Phot	200
	Un	Mix	Phot	600
	Un	Mix	Phot	600
	Un	Mix	Phot	1000
	Un	Mix	Phot	1000
	Un	Mix	Phot	1400
	Un	Mix	Phot	1400
	Un	Mix	Phot	1800
	Un	Mix	Phot	1800
	Un	Mix	Het	2200
	Un	Mix	Phot	2200
	Un	Mix	Phot	200
	Un	Mix	Phot	200
	Un	Mix	Phot	600
	Un	Mix	Mix	600
	Un	Mix	Phot	1000
	Un	Mix	Phot	1000
	Un	Mix	Phot	1400
	Un	Mix	Phot	1400
Dinophysis acuminata	Mix		Het	1400
	Mix		Het	1800
	Mix		Het	1400
	Mix		Het	1400
Scrippsiella trochoidea*	Mix		Het	1800
	Mix		Het	1800
	Mix		Het	2200
	Mix		Phot	2200
	Mix		Het	200
	Mix		Het	200
	Mix		Het	600
	Mix		Phot	600
	Mix		Mix	1000
	Mix		Het	1000
	Mix		Phot	1400
	Mix		Phot	1400
	Mix		Phot	1800
	Mix		Het	1800
	Mix		Phot	2200
	Mix		Phot	2200
	Mix		Het	200
	Mix		Phot	200
	Mix		Phot	600
	Mix		Phot	600
	Mix		Phot	1000
	Mix		Phot	1000
	Mix		Het	1400
	Mix		Het	1400
	Mix		Het	1800
	Mix		Het	1800
	Mix		Het	2200
	Mix		Het	200
	Mix		Het	200
	Mix		Mix	600
	Mix		Phot	600
	Mix		Phot	1000
	Mix		Phot	1000
	Mix		Phot	1400
	Mix		Het	1400
	Mix		Het	1800
	Mix		Phot	1800
	Mix		Het	2200
	Mix		Het	2200
	Mix		Phot	200
	Mix		Phot	200
	Mix		Het	600
	Mix		Phot	600
	Mix		Phot	1000
	Mix		Phot	1000
	Mix		Phot	1400
	Mix		Phot	1400
Chrysochromulina polylepis	Phot		Het	1800
	Phot		Het	1800
	Phot		Phot	2200
	Phot		Het	2200
	Phot		Het	200
	Phot		Het	200
	Phot		Phot	600
	Phot		Het	600
	Phot		Phot	1000
	Phot		Het	1000
	Phot		Het	1400
	Phot		Het	1400
	Phot		Het	1800
	Phot		Het	1800
	Phot		Het	2200
	Phot		Het	2200
	Phot		Het	200
	Phot		Het	200
	Phot		Phot	600
	Phot		Het	600
	Phot		Het	1000
	Phot		Het	1000
	Phot		Phot	1400
	Phot		Het	1400
	Phot		Phot	1800
	Phot		Het	1800
	Phot		Phot	2200
	Phot		Het	2200
	Phot		Het	200
	Phot		Het	200
	Phot		Het	600
	Phot		Het	600
	Phot		Het	1000
	Phot		Het	1400
	Phot		Phot	1400
	Phot		Het	1800
	Phot		Het	1800
	Phot		Het	2200
	Phot		Het	2200
	Phot		Mix	200
	Phot		Het	200
	Phot		Phot	600
	Phot		Het	600
	Phot		Het	1000
	Phot		Het	1000
	Phot		Het	1400
	Phot		Het	1400
Prymnesium parvum	Phot, Mix, Het		Phot	1400
	Phot, Mix, Het		Phot	1400
	Phot, Mix, Het		Het	1400
	Phot, Mix, Het		Phot	1400
	Phot, Mix, Het		Phot	600
Chrysochromulina brevifilum	Mix		Het	1800
	Mix		Het	1800
	Mix		Mix	2200
	Mix		Mix	2200
	Mix		Het	200
	Mix		Mix	200
	Mix		Mix	600
	Mix		Het	600
	Mix		Het	1000
	Mix		Mix	1000
	Mix		Mix	1400
	Mix		Mix	1400
	Mix		Het	1800
	Mix		Het	1800
	Mix		Mix	2200
	Mix		Mix	2200
	Mix		Mix	200
	Mix		Mix	200
	Mix		Mix	600
	Mix		Mix	600
	Mix		Mix	1000
	Mix		Mix	1000
	Mix		Mix	1400
	Mix		Mix	1400
	Mix		Mix	1800
	Mix		Mix	1800
	Mix		Mix	2200
	Mix		Het	2200
	Mix		Mix	200
	Mix		Mix	200
	Mix		Mix	600
	Mix		Mix	600
	Mix		Het	1000
	Mix		Het	1000
	Mix		Mix	1400
	Mix		Mix	1400
	Mix		Het	1800
	Mix		Mix	1800
	Mix		Het	2200
	Mix		Mix	2200
	Mix		Het	200
	Mix		Phot	200
	Mix		Mix	600
	Mix		Mix	600
	Mix		Mix	1000
	Mix		Mix	1000
	Mix		Het	1400
	Mix		Phot	1400
Karenia brevis	Mix		Het	1800
	Mix		Het	1800
	Mix		Het	2200
	Mix		Het	2200
	Mix		Het	200
	Mix		Het	200
	Mix		Het	600
	Mix		Het	600
	Mix		Mix	1000
	Mix		Het	1000
	Mix		Het	1400
	Mix		Het	1400
	Mix		Het	1800
	Mix		Het	1800
	Mix		Het	2200
	Mix		Het	2200
	Mix		Het	200
	Mix		Het	200
	Mix		Het	600
	Mix		Het	600
	Mix		Het	1000
	Mix		Het	1000
	Mix		Het	1400
	Mix		Het	1400
	Mix		Het	1800
	Mix		Het	1800
	Mix		Het	2200
	Mix		Het	2200
	Mix		Het	200
	Mix		Het	200
	Mix		Het	600
	Mix		Het	600
	Mix		Het	1000
	Mix		Het	1000
	Mix		Het	1400
	Mix		Het	1400
	Mix		Het	1800
	Mix		Het	1800
	Mix		Het	2200
	Mix		Het	2200
	Mix		Het	200
	Mix		Het	200
	Mix		Het	600
	Mix		Het	600
	Mix		Het	1000
	Mix		Het	1000
	Mix		Het	1400
	Mix		Het	1400
Karlodinium veneficum	Mix		Het	1800
	Mix		Het	1800
	Mix		Het	2200
	Mix		Het	2200
	Mix		Het	200
	Mix		Het	200
	Mix		Het	600
	Mix		Het	600
	Mix		Het	1000
	Mix		Het	1000
	Mix		Het	1400
	Mix		Het	1400
	Mix		Het	1800
	Mix		Het	1800
	Mix		Het	2200
	Mix		Het	2200
	Mix		Het	200
	Mix		Het	200
	Mix		Het	600
	Mix		Het	600
	Mix		Het	1000
	Mix		Het	1000
	Mix		Het	1400
	Mix		Het	1400
	Mix		Het	1800
	Mix		Het	1800
	Mix		Het	2200
	Mix		Het	2200
	Mix		Het	200
	Mix		Het	200
	Mix		Het	600
	Mix		Het	600
	Mix		Het	1000
	Mix		Het	1000
	Mix		Het	1400
	Mix		Het	1400
	Mix		Mix	1800
	Mix		Het	1800
	Mix		Het	2200
	Mix		Het	2200
	Mix		Het	200
	Mix		Het	200
	Mix		Het	600
	Mix		Het	600
	Mix		Het	1000
	Mix		Het	1000
	Mix		Het	1400
	Mix		Het	1400
Chrysochromulina rotalis	Un	Phot	Het	1800
	Un	Phot	Het	1800
	Un	Phot	Het	2200
	Un	Phot	Mix	2200
	Un	Phot	Het	200
	Un	Phot	Mix	200
	Un	Phot	Mix	600
	Un	Phot	Het	600
	Un	Phot	Het	1000
	Un	Phot	Mix	1000
	Un	Phot	Het	1400
	Un	Phot	Het	1400
	Un	Phot	Het	1800
	Un	Phot	Mix	1800
	Un	Phot	Het	2200
	Un	Phot	Het	2200
	Un	Phot	Het	200
	Un	Phot	Het	200
	Un	Phot	Het	600
	Un	Phot	Het	600
	Un	Phot	Het	1000
	Un	Phot	Het	1000
	Un	Phot	Het	1400
	Un	Phot	Het	1400
	Un	Phot	Het	1800
	Un	Phot	Mix	1800
	Un	Phot	Het	2200
	Un	Phot	Het	2200
	Un	Phot	Het	200
	Un	Phot	Mix	200
	Un	Phot	Het	600
	Un	Phot	Het	600
	Un	Phot	Het	1000
	Un	Phot	Het	1400
	Un	Phot	Het	1400
	Un	Phot	Mix	1800
	Un	Phot	Het	1800
	Un	Phot	Het	2200
	Un	Phot	Het	2200
	Un	Phot	Het	200
	Un	Phot	Mix	200
	Un	Phot	Het	600
	Un	Phot	Het	600
	Un	Phot	Het	1000
	Un	Phot	Het	1000
	Un	Phot	Het	1400
	Un	Phot	Het	1400
Azadinium spinosum	Un	Mix	Phot	1800
	Un	Mix	Phot	1800
	Un	Mix	Phot	2200
	Un	Mix	Phot	2200
	Un	Mix	Phot	200
	Un	Mix	Phot	200
	Un	Mix	Phot	600
	Un	Mix	Phot	600
	Un	Mix	Phot	1000
	Un	Mix	Phot	1000
	Un	Mix	Phot	1400
	Un	Mix	Phot	1400
	Un	Mix	Phot	1800
	Un	Mix	Phot	1800
	Un	Mix	Phot	2200
	Un	Mix	Phot	2200
	Un	Mix	Phot	200
	Un	Mix	Phot	200
	Un	Mix	Phot	600
	Un	Mix	Phot	600
	Un	Mix	Phot	1000
	Un	Mix	Phot	1000
	Un	Mix	Phot	1400
	Un	Mix	Phot	1400
	Un	Mix	Phot	1800
	Un	Mix	Phot	1800
	Un	Mix	Phot	2200
	Un	Mix	Phot	200
	Un	Mix	Phot	200
	Un	Mix	Phot	600
	Un	Mix	Phot	600
	Un	Mix	Phot	1000
	Un	Mix	Phot	1000
	Un	Mix	Phot	1400
	Un	Mix	Phot	1400
	Un	Mix	Phot	1800
	Un	Mix	Phot	1800
	Un	Mix	Phot	2200
	Un	Mix	Phot	2200
	Un	Mix	Phot	200
	Un	Mix	Phot	200
	Un	Mix	Phot	600
	Un	Mix	Phot	600
	Un	Mix	Phot	1000
	Un	Mix	Phot	1000
	Un	Mix	Phot	1400
	Un	Mix	Phot	1400
Rhizochromulina marina	Un	Phot, Mix	Mix	2200
	Un	Phot, Mix	Phot	200
	Un	Phot, Mix	Mix	600
	Un	Phot, Mix	Mix	1000
	Un	Phot, Mix	Mix	1000
	Un	Phot, Mix	Mix	1400
	Un	Phot, Mix	Phot	1400
	Un	Phot, Mix	Phot	2200
	Un	Phot, Mix	Mix	200
	Un	Phot, Mix	Phot	200
	Un	Phot, Mix	Mix	1400
	Un	Phot, Mix	Mix	1400
	Un	Phot, Mix	Mix	1800
	Un	Phot, Mix	Mix	200
	Un	Phot, Mix	Mix	600
	Un	Phot, Mix	Mix	1000
	Un	Phot, Mix	Mix	1400
