# Supplementary material for: The dynamic trophic architecture of open-ocean protist communities revealed through machine-guided metatranscriptomics
Source: Proc Natl Acad Sci U S A. 2022 Feb 10;119(7):e2100916119. doi: 10.1073/pnas.2100916119 (PMC8851463; doi:10.1073/pnas.2100916119)
Supplement: Supplementary File [file pnas.2100916119.sd12.xlsx]

## Sheet: Sheet1
Supplementary Dataset S12: Sample replication for Gradients 1
Station	Size Fraction	N	Latitude
2	0.2-3	3	23.4958
	3-100	3	23.4958
4	0.2-3	3	28.1432
	3-100	3	28.1432
6	0.2-3	3	32.5835
	3-100	2	32.5835
8	0.2-3	3	37.3012
	3-100	3	37.3012
9	0.2-3	3	36.57
	3-100	3	36.57
10	0.2-3	2	35.4627
11	0.2-3	1	36.569
	3-100	2	36.569
12	0.2-3	2	33.0912
	3-100	2	33.0912
13	0.2-3	1	29.6998
	3-100	2	29.6998
14	0.2-3	3	26.2825
	3-100	3	26.2825
	Total:	47
