# Supplementary material for: The dynamic trophic architecture of open-ocean protist communities revealed through machine-guided metatranscriptomics
Source: Proc Natl Acad Sci U S A. 2022 Feb 10;119(7):e2100916119. doi: 10.1073/pnas.2100916119 (PMC8851463; doi:10.1073/pnas.2100916119)
Supplement: Supplementary File [file pnas.2100916119.sd13.xlsx]

## Sheet: Sheet1
Supplementary Dataset S13: Gradients 1 transcriptome bin predictions
Het: Heterotrophic, Mix: Mixotrophic, Phot: Phototrophic, Un: Undetermined
Taxonomic label	MMETSP training label	Culture predictions	XGBoost prediction	Latitude	Filter (µm)
Neoceratium fusus	Un	Mix	Het	23.4958	3
	Un	Mix	Het	23.4958	3
	Un	Mix	Phot	23.4958	3
	Un	Mix	Het	28.1432	3
	Un	Mix	Het	28.1432	3
	Un	Mix	Het	28.1432	3
	Un	Mix	Het	32.5835	3
	Un	Mix	Phot	32.5835	3
	Un	Mix	Mix	37.3012	3
	Un	Mix	Mix	37.3012	3
	Un	Mix	Mix	37.3012	3
	Un	Mix	Phot	36.57	3
	Un	Mix	Phot	36.57	3
	Un	Mix	Phot	36.57	3
	Un	Mix	Phot	36.569	3
	Un	Mix	Phot	36.569	3
	Un	Mix	Phot	33.0912	3
	Un	Mix	Phot	29.6998	3
	Un	Mix	Phot	29.6998	3
	Un	Mix	Het	26.2825	3
	Un	Mix	Het	26.2825	3
	Un	Mix	Phot	26.2825	3
Alexandrium tamarense	Phot		Het	23.4958	0.2
	Phot		Het	28.1432	0.2
	Phot		Het	28.1432	0.2
	Phot		Het	32.5835	0.2
	Phot		Het	32.5835	0.2
	Phot		Het	32.5835	0.2
	Phot		Het	32.5835	3
	Phot		Het	32.5835	3
	Phot		Het	37.3012	0.2
	Phot		Het	37.3012	0.2
	Phot		Het	37.3012	0.2
	Phot		Het	35.4627	0.2
	Phot		Het	33.0912	0.2
	Phot		Het	33.0912	0.2
	Phot		Het	33.0912	3
	Phot		Het	33.0912	3
	Phot		Het	26.2825	0.2
	Phot		Het	26.2825	0.2
	Phot		Het	26.2825	0.2
	Phot		Phot	32.5835	0.2
	Phot		Phot	32.5835	3
	Phot		Phot	32.5835	3
	Phot		Phot	33.0912	0.2
Phaeocystis antarctica	Phot		Phot	23.4958	0.2
	Phot		Phot	28.1432	0.2
	Phot		Mix	28.1432	0.2
	Phot		Phot	28.1432	0.2
	Phot		Phot	32.5835	0.2
	Phot		Phot	32.5835	0.2
	Phot		Phot	32.5835	0.2
	Phot		Phot	32.5835	3
	Phot		Mix	37.3012	0.2
	Phot		Mix	37.3012	0.2
	Phot		Mix	37.3012	0.2
	Phot		Mix	37.3012	3
	Phot		Phot	37.3012	3
	Phot		Phot	37.3012	3
	Phot		Phot	36.57	0.2
	Phot		Phot	36.57	0.2
	Phot		Phot	36.57	0.2
	Phot		Phot	36.57	3
	Phot		Phot	36.57	3
	Phot		Phot	36.57	3
	Phot		Phot	35.4627	0.2
	Phot		Phot	35.4627	0.2
	Phot		Phot	36.569	0.2
	Phot		Phot	36.569	3
	Phot		Phot	36.569	3
	Phot		Phot	33.0912	0.2
	Phot		Phot	33.0912	0.2
	Phot		Phot	33.0912	3
	Phot		Phot	33.0912	3
	Phot		Phot	26.2825	0.2
	Phot		Phot	26.2825	0.2
	Phot		Phot	26.2825	0.2
Pelagomonas calceolata	Un	Phot	Phot	23.4958	0.2
	Un	Phot	Phot	23.4958	0.2
	Un	Phot	Mix	28.1432	0.2
	Un	Phot	Phot	28.1432	0.2
	Un	Phot	Mix	28.1432	0.2
	Un	Phot	Phot	28.1432	3
	Un	Phot	Phot	28.1432	3
	Un	Phot	Phot	32.5835	0.2
	Un	Phot	Phot	32.5835	0.2
	Un	Phot	Phot	32.5835	0.2
	Un	Phot	Phot	32.5835	3
	Un	Phot	Phot	32.5835	3
	Un	Phot	Phot	37.3012	0.2
	Un	Phot	Phot	37.3012	0.2
	Un	Phot	Phot	37.3012	0.2
	Un	Phot	Phot	37.3012	3
	Un	Phot	Phot	37.3012	3
	Un	Phot	Phot	37.3012	3
	Un	Phot	Phot	36.57	0.2
	Un	Phot	Phot	36.57	0.2
	Un	Phot	Phot	36.57	0.2
	Un	Phot	Mix	36.57	3
	Un	Phot	Phot	36.57	3
	Un	Phot	Phot	36.57	3
	Un	Phot	Phot	35.4627	0.2
	Un	Phot	Phot	35.4627	0.2
	Un	Phot	Phot	36.569	0.2
	Un	Phot	Phot	36.569	3
	Un	Phot	Mix	36.569	3
	Un	Phot	Phot	33.0912	0.2
	Un	Phot	Phot	33.0912	0.2
	Un	Phot	Phot	33.0912	3
	Un	Phot	Phot	33.0912	3
	Un	Phot	Het	29.6998	0.2
	Un	Phot	Phot	26.2825	0.2
	Un	Phot	Phot	26.2825	0.2
	Un	Phot	Phot	26.2825	0.2
Dictyocha speculum	Un	Mix/Phot	Phot	23.4958	0.2
	Un	Mix/Phot	Phot	23.4958	3
	Un	Mix/Phot	Phot	23.4958	3
	Un	Mix/Phot	Phot	28.1432	0.2
	Un	Mix/Phot	Phot	32.5835	3
	Un	Mix/Phot	Phot	33.0912	3
	Un	Mix/Phot	Phot	33.0912	3
	Un	Mix/Phot	Phot	26.2825	0.2
	Un	Mix/Phot	Phot	26.2825	0.2
	Un	Mix/Phot	Phot	26.2825	0.2
	Un	Mix/Phot	Mix	26.2825	3
Micromonas pusilla	Mix		Phot	37.3012	0.2
	Mix		Phot	37.3012	0.2
	Mix		Phot	37.3012	0.2
	Mix		Mix	37.3012	3
	Mix		Phot	36.57	0.2
	Mix		Phot	36.57	0.2
	Mix		Phot	36.57	0.2
	Mix		Phot	36.57	3
	Mix		Mix	35.4627	0.2
	Mix		Mix	35.4627	0.2
	Mix		Mix	36.569	0.2
	Mix		Mix	36.569	3
	Mix		Mix	36.569	3
Gymnodinium catenatum	Mix		Phot	23.4958	3
	Mix		Het	23.4958	3
	Mix		Phot	23.4958	3
	Mix		Phot	28.1432	3
	Mix		Het	28.1432	3
	Mix		Het	28.1432	3
	Mix		Phot	32.5835	3
	Mix		Phot	32.5835	3
	Mix		Phot	37.3012	3
	Mix		Phot	37.3012	3
	Mix		Phot	37.3012	3
	Mix		Phot	36.57	3
	Mix		Mix	36.57	3
	Mix		Phot	36.57	3
	Mix		Phot	36.569	3
	Mix		Phot	36.569	3
	Mix		Phot	33.0912	3
	Mix		Mix	33.0912	3
	Mix		Phot	29.6998	3
	Mix		Phot	29.6998	3
	Mix		Phot	26.2825	3
	Mix		Het	26.2825	3
	Mix		Phot	26.2825	3
Prorocentrum minimum	Phot/Mix		Phot	23.4958	3
	Phot/Mix		Phot	23.4958	3
	Phot/Mix		Phot	23.4958	3
	Phot/Mix		Phot	28.1432	3
	Phot/Mix		Het	28.1432	3
	Phot/Mix		Het	28.1432	3
	Phot/Mix		Phot	32.5835	3
	Phot/Mix		Phot	32.5835	3
	Phot/Mix		Het	37.3012	3
	Phot/Mix		Het	37.3012	3
	Phot/Mix		Het	37.3012	3
	Phot/Mix		Phot	36.57	3
	Phot/Mix		Het	36.57	3
	Phot/Mix		Phot	36.57	3
	Phot/Mix		Phot	36.569	3
	Phot/Mix		Het	36.569	3
	Phot/Mix		Het	33.0912	0.2
	Phot/Mix		Phot	33.0912	3
	Phot/Mix		Phot	33.0912	3
	Phot/Mix		Phot	29.6998	3
	Phot/Mix		Phot	29.6998	3
	Phot/Mix		Phot	26.2825	3
	Phot/Mix		Phot	26.2825	3
	Phot/Mix		Het	26.2825	3
Pelagodinium beii	Un	Mix	Phot	23.4958	3
	Un	Mix	Phot	23.4958	3
	Un	Mix	Het	23.4958	3
	Un	Mix	Phot	28.1432	3
	Un	Mix	Het	28.1432	3
	Un	Mix	Mix	28.1432	3
	Un	Mix	Mix	32.5835	3
	Un	Mix	Mix	32.5835	3
	Un	Mix	Het	37.3012	3
	Un	Mix	Mix	37.3012	3
	Un	Mix	Phot	37.3012	3
	Un	Mix	Mix	36.57	3
	Un	Mix	Phot	36.57	3
	Un	Mix	Mix	36.57	3
	Un	Mix	Mix	36.569	3
	Un	Mix	Phot	36.569	3
	Un	Mix	Phot	33.0912	3
	Un	Mix	Mix	33.0912	3
	Un	Mix	Phot	29.6998	3
	Un	Mix	Het	29.6998	3
	Un	Mix	Phot	26.2825	3
	Un	Mix	Mix	26.2825	3
	Un	Mix	Phot	26.2825	3
Aureococcus anophagefferens	Phot		Het	32.5835	0.2
	Phot		Phot	32.5835	0.2
	Phot		Phot	37.3012	0.2
	Phot		Phot	37.3012	0.2
	Phot		Phot	37.3012	0.2
	Phot		Phot	37.3012	3
	Phot		Het	37.3012	3
	Phot		Phot	36.57	0.2
Scrippsiella trochoidea	Mix		Phot	23.4958	3
	Mix		Phot	23.4958	3
	Mix		Phot	23.4958	3
	Mix		Het	28.1432	3
	Mix		Phot	28.1432	3
	Mix		Phot	28.1432	3
	Mix		Phot	32.5835	3
	Mix		Phot	32.5835	3
	Mix		Phot	33.0912	3
	Mix		Phot	33.0912	3
	Mix		Phot	29.6998	3
	Mix		Phot	29.6998	3
	Mix		Het	26.2825	3
	Mix		Phot	26.2825	3
	Mix		Phot	26.2825	3
Bolidomonas pacifica	Un	Phot	Phot	28.1432	0.2
	Un	Phot	Phot	32.5835	0.2
	Un	Phot	Phot	32.5835	0.2
	Un	Phot	Phot	32.5835	0.2
	Un	Phot	Phot	37.3012	0.2
	Un	Phot	Phot	37.3012	0.2
	Un	Phot	Het	37.3012	0.2
	Un	Phot	Phot	37.3012	3
	Un	Phot	Phot	37.3012	3
	Un	Phot	Phot	37.3012	3
	Un	Phot	Phot	36.57	0.2
	Un	Phot	Phot	36.57	0.2
	Un	Phot	Phot	36.57	0.2
	Un	Phot	Phot	35.4627	0.2
	Un	Phot	Het	35.4627	0.2
	Un	Phot	Phot	36.569	0.2
	Un	Phot	Phot	36.569	3
	Un	Phot	Het	33.0912	0.2
	Un	Phot	Phot	33.0912	0.2
	Un	Phot	Phot	26.2825	0.2
	Un	Phot	Phot	26.2825	0.2
	Un	Phot	Phot	26.2825	0.2
Chrysochromulina brevifilum	Mix		Mix	23.4958	0.2
	Mix		Mix	28.1432	0.2
	Mix		Mix	28.1432	0.2
	Mix		Mix	28.1432	0.2
	Mix		Mix	28.1432	3
	Mix		Mix	32.5835	0.2
	Mix		Mix	32.5835	0.2
	Mix		Mix	32.5835	0.2
	Mix		Mix	37.3012	0.2
	Mix		Phot	37.3012	0.2
	Mix		Mix	37.3012	0.2
	Mix		Mix	37.3012	3
	Mix		Mix	37.3012	3
	Mix		Mix	37.3012	3
	Mix		Mix	36.57	0.2
	Mix		Phot	36.57	0.2
	Mix		Phot	36.57	0.2
	Mix		Mix	36.57	3
	Mix		Mix	36.57	3
	Mix		Mix	36.57	3
	Mix		Mix	35.4627	0.2
	Mix		Mix	35.4627	0.2
	Mix		Mix	36.569	0.2
	Mix		Mix	36.569	3
	Mix		Mix	36.569	3
	Mix		Mix	33.0912	0.2
	Mix		Mix	33.0912	0.2
	Mix		Mix	33.0912	3
	Mix		Mix	33.0912	3
	Mix		Mix	29.6998	3
	Mix		Mix	26.2825	0.2
	Mix		Mix	26.2825	0.2
	Mix		Mix	26.2825	0.2
Karenia brevis	Mix		Het	23.4958	0.2
	Mix		Het	23.4958	0.2
	Mix		Het	23.4958	3
	Mix		Het	23.4958	3
	Mix		Het	23.4958	3
	Mix		Het	28.1432	0.2
	Mix		Het	28.1432	0.2
	Mix		Het	28.1432	0.2
	Mix		Het	28.1432	3
	Mix		Het	28.1432	3
	Mix		Het	28.1432	3
	Mix		Het	32.5835	0.2
	Mix		Het	32.5835	0.2
	Mix		Het	32.5835	0.2
	Mix		Het	32.5835	3
	Mix		Het	32.5835	3
	Mix		Phot	37.3012	3
	Mix		Mix	37.3012	3
	Mix		Phot	37.3012	3
	Mix		Het	36.57	3
	Mix		Het	36.57	3
	Mix		Het	36.57	3
	Mix		Phot	36.569	3
	Mix		Phot	36.569	3
	Mix		Het	33.0912	0.2
	Mix		Het	33.0912	0.2
	Mix		Het	33.0912	3
	Mix		Het	33.0912	3
	Mix		Het	29.6998	3
	Mix		Het	29.6998	3
	Mix		Het	26.2825	0.2
	Mix		Het	26.2825	0.2
	Mix		Het	26.2825	0.2
	Mix		Het	26.2825	3
	Mix		Het	26.2825	3
	Mix		Het	26.2825	3
Karlodinium micrum	Mix		Het	23.4958	0.2
	Mix		Het	23.4958	0.2
	Mix		Het	23.4958	0.2
	Mix		Het	23.4958	3
	Mix		Het	23.4958	3
	Mix		Het	23.4958	3
	Mix		Het	28.1432	0.2
	Mix		Het	28.1432	0.2
	Mix		Het	28.1432	0.2
	Mix		Het	28.1432	3
	Mix		Mix	28.1432	3
	Mix		Het	28.1432	3
	Mix		Het	32.5835	0.2
	Mix		Phot	32.5835	0.2
	Mix		Het	32.5835	0.2
	Mix		Het	32.5835	3
	Mix		Het	32.5835	3
	Mix		Het	37.3012	0.2
	Mix		Phot	37.3012	0.2
	Mix		Het	37.3012	0.2
	Mix		Mix	37.3012	3
	Mix		Het	37.3012	3
	Mix		Het	37.3012	3
	Mix		Mix	36.57	3
	Mix		Mix	36.57	3
	Mix		Mix	36.57	3
	Mix		Phot	35.4627	0.2
	Mix		Het	35.4627	0.2
	Mix		Mix	36.569	3
	Mix		Het	36.569	3
	Mix		Het	33.0912	0.2
	Mix		Het	33.0912	0.2
	Mix		Het	33.0912	3
	Mix		Het	33.0912	3
	Mix		Phot	29.6998	0.2
	Mix		Het	29.6998	3
	Mix		Het	29.6998	3
	Mix		Het	26.2825	0.2
	Mix		Phot	26.2825	0.2
	Mix		Het	26.2825	0.2
	Mix		Het	26.2825	3
	Mix		Het	26.2825	3
	Mix		Het	26.2825	3
Chrysochromulina rotalis	Un	Phot	Het	23.4958	0.2
	Un	Phot	Het	28.1432	0.2
	Un	Phot	Het	28.1432	0.2
	Un	Phot	Het	28.1432	0.2
	Un	Phot	Mix	32.5835	0.2
	Un	Phot	Phot	32.5835	0.2
	Un	Phot	Phot	32.5835	0.2
	Un	Phot	Mix	32.5835	3
	Un	Phot	Mix	32.5835	3
	Un	Phot	Mix	37.3012	0.2
	Un	Phot	Mix	37.3012	0.2
	Un	Phot	Mix	37.3012	0.2
	Un	Phot	Mix	37.3012	3
	Un	Phot	Mix	37.3012	3
	Un	Phot	Het	37.3012	3
	Un	Phot	Mix	36.57	0.2
	Un	Phot	Mix	36.57	0.2
	Un	Phot	Mix	36.57	0.2
	Un	Phot	Mix	36.57	3
	Un	Phot	Mix	36.57	3
	Un	Phot	Mix	36.57	3
	Un	Phot	Mix	35.4627	0.2
	Un	Phot	Mix	35.4627	0.2
	Un	Phot	Mix	36.569	0.2
	Un	Phot	Mix	36.569	3
	Un	Phot	Mix	36.569	3
	Un	Phot	Mix	33.0912	0.2
	Un	Phot	Mix	33.0912	0.2
	Un	Phot	Mix	33.0912	3
	Un	Phot	Mix	33.0912	3
	Un	Phot	Het	26.2825	0.2
	Un	Phot	Phot	26.2825	0.2
	Un	Phot	Het	26.2825	0.2
Ostreococcus sp. RCC789	Phot		Phot	36.57	0.2
	Phot		Phot	36.57	0.2
	Phot		Phot	35.4627	0.2
	Phot		Phot	35.4627	0.2
	Phot		Phot	36.569	0.2
Azadinium spinosum	Un	Mix	Phot	23.4958	3
	Un	Mix	Phot	23.4958	3
	Un	Mix	Phot	23.4958	3
	Un	Mix	Phot	28.1432	3
	Un	Mix	Phot	28.1432	3
	Un	Mix	Phot	28.1432	3
	Un	Mix	Phot	29.6998	3
	Un	Mix	Mix	29.6998	3
	Un	Mix	Phot	26.2825	3
	Un	Mix	Phot	26.2825	3
	Un	Mix	Phot	26.2825	3
Prasinoderma singularis	Phot		Phot	37.3012	0.2
	Phot		Phot	37.3012	0.2
	Phot		Phot	37.3012	0.2
	Phot		Phot	37.3012	3
	Phot		Phot	37.3012	3
	Phot		Phot	37.3012	3
Bathycoccus prasinos RCC1105	Phot		Phot	32.5835	0.2
	Phot		Phot	37.3012	0.2
	Phot		Phot	37.3012	0.2
	Phot		Phot	37.3012	0.2
	Phot		Phot	36.57	0.2
	Phot		Phot	36.57	0.2
	Phot		Phot	36.57	0.2
	Phot		Phot	36.569	0.2
Brandtodinium nutricula	Un	Mix	Mix	23.4958	3
	Un	Mix	Phot	33.0912	3
	Un	Mix	Phot	29.6998	3
	Un	Mix	Het	29.6998	3
	Un	Mix	Mix	26.2825	3
