# Supplementary material for: The dynamic trophic architecture of open-ocean protist communities revealed through machine-guided metatranscriptomics
Source: Proc Natl Acad Sci U S A. 2022 Feb 10;119(7):e2100916119. doi: 10.1073/pnas.2100916119 (PMC8851463; doi:10.1073/pnas.2100916119)
Supplement: Supplementary File [file pnas.2100916119.sd14.xlsx]

## Sheet: Sheet1
Supplementary Dataset S14: Differentially transcribed genes. +NP bottle (t =96 hrs) vs Gyre community (t = 0 hr).
Pfam	log2FC	padj	Label	Name	Note:
PF09822	-8.01574	0.0217751	Motility	ABC_transp_aux
PF10559	-6.48521	0.0172424	Other	Plug_translocon
PF14691	-5.85492	0.0201782	Other	Fer4_20
PF07944	-5.7912	0.00257566	Carbohydrate metabolism	Glyco_hydro_127	Creates components found in plant cell walls, lectins, sugar chains.
PF02866	-5.62152	4.23e-16	TCA	Ldh_1_C
PF05681	-5.58796	0.0287108	TCA	Fumerase
PF00860	-5.04068	0.0154875	Other	Xan_ur_permease
PF13714	-4.64624	0.000521988	Other	PEP_mutase
PF00365	-4.56649	1.01e-22	Glycolysis	PFK
PF15780	-4.00773	5.23e-05	Motility	ASH
PF02629	-3.98228	4.24e-09	Other	CoA_binding
PF00285	-3.8406	1.09e-14	TCA	Citrate_synt
PF01541	-3.62423	0.0130208	Other	GIY-YIG
PF02138	-3.61071	0.0162096	Other	Beach
PF00140	-3.56721	0.000414286	Other	Sigma70_r1_2
PF12806	-3.42072	2.51e-08	Other	Acyl-CoA_dh_C
PF00059	-3.37335	0.000581981	Other	Lectin_C
PF03971	-3.27424	9.13e-11	TCA	IDH
PF00310	-3.18808	7.1e-09	Amino acid metabolism	GATase_2
PF11859	-3.14939	0.000194671	Other	DUF3379
PF08385	-3.06418	1.85e-08	Motility	DHC_N1
PF03985	-3.03251	0.0132772	Other	Paf1
PF14926	-3.02153	0.00344327	Other	DUF4498
PF02803	-3.00315	0.00735698	Lipid	Thiolase_C
PF00136	-2.93745	0.0178351	Other	DNA_pol_B
PF14775	-2.88587	0.00425077	Motility	NYD-SP28_assoc
PF05187	-2.79202	0.000677852	Other	ETF_QO
PF08442	-2.75329	4.31e-05	Other	ATP-grasp_2
PF08393	-2.69561	5.65e-07	Motility	DHC_N2
PF00493	-2.65047	0.000220977	Other	MCM
PF01551	-2.62248	0.0108427	Other	Peptidase_M23
PF08647	-2.62093	0.0133949	Other	BRE1
PF12774	-2.58091	7.8e-08	Motility	AAA_6
PF02685	-2.54108	0.00999937	Carbohydrate metabolism	Glucokinase	Regulates carb. metabolism.
PF06434	-2.47432	3.08e-10	TCA	Aconitase_2_N
PF03650	-2.40897	0.0129372	Other	MPC
PF02737	-2.38121	6.13e-06	Lipid	3HCDH_N
PF00083	-2.37508	1.03e-05	Carbohydrate metabolism	Sugar_tr	Sugar transporter.
PF12780	-2.31588	7.77e-11	Motility	AAA_8
PF00223	-2.31396	9.13e-06	Photosynthesis	PsaA_PsaB
PF15511	-2.29368	2.74e-12	Other	CENP-T_C
PF00474	-2.2669	0.00169131	Other	SSF
PF12777	-2.2425	1.28e-06	Motility	MT
PF12775	-2.23532	7.48e-08	Motility	AAA_7
PF10274	-2.16485	1.02e-08	Other	ParcG
PF06565	-2.14733	6.14e-09	Other	DUF1126
PF10234	-2.14185	0.000503372	Other	Cluap1
PF13864	-2.09604	0.00613168	Other	Enkurin
PF01221	-2.0072	2.73e-12	Motility	Dynein_light
PF02096	2.08901	0.000503275	Other	60KD_IMP
PF10075	2.12671	0.030467	Light sensing	CSN8_PSD8_EIF3K
PF01025	2.15071	0.0198487	Other	GrpE
PF03129	2.22501	0.00334538	Other	HGTP_anticodon
PF01507	2.25809	4.29e-06	S metabolism	PAPS_reduct
PF11443	2.26412	6.87e-06	Other	DUF2828
PF08718	2.27138	0.00393559	Lipid	GLTP
PF07109	2.28579	0.0185159	Photosynthesis	Mg-por_mtran_C
PF00355	2.29627	2.14e-06	Other	Rieske
PF07991	2.31332	1.15e-05	Amino acid metabolism	IlvN
PF00202	2.31738	4.89e-06	Amino acid metabolism	Aminotran_3
PF05721	2.33158	0.000465448	Lipid	PhyH
PF05201	2.34086	0.000156258	Photosynthesis	GlutR_N
PF00067	2.34823	0.000245785	Other	p450
PF13519	2.40141	2.19e-05	Other	VWA_2
PF00173	2.41978	0.0203571	Other	Cyt-b5
PF13532	2.45718	0.00103164	Other	2OG-FeII_Oxy_2
PF07479	2.48191	1.02e-08	Lipid	NAD_Gly3P_dh_C
PF01218	2.50602	3.99e-05	Photosynthesis	Coprogen_oxidas
PF00837	2.52008	0.000220977	Other	T4_deiodinase
PF02252	2.53162	0.001968	Other	PA28_beta
PF13365	2.58043	1.88e-08	Other	Trypsin_2
PF01379	2.58283	0.0014947	Photosynthesis	Porphobil_deam
PF13393	2.59376	0.0172424	Other	tRNA-synt_His
PF13450	2.63355	1.14e-06	Other	NAD_binding_8
PF04670	2.66251	0.0379349	Other	Gtr1_RagA
PF02800	2.69328	4.96e-13	Glycolysis	Gp_dh_C
PF02548	2.70164	0.0283035	Cofactor	Pantoate_transf
PF01126	2.7042	0.0225997	Iron	Heme_oxygenase
PF02774	2.71107	0.00140992	Amino acid metabolism	Semialdhyde_dhC
PF03982	2.72637	0.0224532	Lipid	DAGAT
PF00494	2.75599	0.0178351	Photosynthesis	SQS_PSY
PF00316	2.76087	0.0225997	Photosynthesis	FBPase
PF01148	2.78622	0.0481077	Lipid	CTP_transf_1
PF00106	2.79287	5.93e-07	Other	adh_short
PF02190	2.79768	0.000162905	Other	LON_substr_bdg
PF03109	2.81675	1.59e-06	Other	ABC1
PF00682	2.83677	0.0242245	Other	HMGL-like
PF01070	2.8405	0.0324483	Other	FMN_dh
PF01182	2.84196	0.0442915	Other	Glucosamine_iso
PF04551	2.87782	0.0053336	Isoprenoids	GcpE
PF04012	2.88633	0.00273146	Photosynthesis	PspA_IM30
PF01208	2.89172	0.00646753	Photosynthesis	URO-D
PF00231	2.9005	4.63e-08	Other	ATP-synt
PF00490	2.91955	0.00242697	Photosynthesis	ALAD
PF06966	2.92155	0.00507426	Other	DUF1295
PF01571	2.94209	0.0366828	Amino acid metabolism	GCV_T
PF00579	3.05185	9.41e-05	Other	tRNA-synt_1b
PF00664	3.0621	0.00338902	Other	ABC_membrane
PF00092	3.06556	0.0396336	Other	VWA
PF01593	3.06656	2.51e-08	Amino acid metabolism	Amino_oxidase
PF01915	3.07288	2.18e-06	Carbohydrate metabolism	Glyco_hydro_3_C	Glycoside hydrolase. Degradative.
PF00127	3.1969	6.58e-16	Photosynthesis	Copper-bind
PF01553	3.26666	0.00615232	Lipid	Acyltransferase
PF00536	3.31319	0.000488961	Other	SAM_1
PF01747	3.35561	2.37e-10	S metabolism	ATP-sulfurylase
PF08367	3.40945	0.00149884	Other	M16C_assoc
PF13768	3.51849	8.16e-09	Other	VWA_3
PF01165	3.52106	0.0457663	Other	Ribosomal_S21
PF01434	3.5453	9.07e-21	Other	Peptidase_M41
PF00166	3.60114	0.00400763	Other	Cpn10
PF00916	3.61655	0.0075077	S metabolism	Sulfate_transp
PF01039	3.62344	1.14e-06	Other	Carboxyl_trans
PF04511	3.62984	1.34e-06	Other	DER1
PF08719	3.64151	0.000260637	Other	NADAR
PF01885	3.64521	0.0203571	Other	PTS_2-RNA
PF00230	3.66195	0.0154875	Other	MIP
PF00109	3.78164	0.000351797	Lipid	ketoacyl-synt
PF10021	3.84024	0.00605742	Other	DUF2263
PF03364	3.85429	0.00107697	Lipid	Polyketide_cyc
PF00550	3.882	1.28e-05	Other	PP-binding
PF00282	3.91052	0.0111489	Amino acid metabolism	Pyridoxal_deC
PF09802	3.92375	0.00393559	Other	Sec66
PF01597	3.96788	0.0390921	Amino acid metabolism	GCV_H
PF09334	4.001	0.00625253	Other	tRNA-synt_1g
PF00920	4.00229	0.0287108	Other	ILVD_EDD
PF16940	4.03013	0.000503275	Photosynthesis	Tic110
PF00162	4.07252	1.1e-21	Other	PGK
PF02469	4.13562	0.000269108	Other	Fasciclin
PF01408	4.20067	7.06e-22	Other	GFO_IDH_MocA
PF00884	4.26666	4.79e-05	S metabolism	Sulfatase
PF00175	4.2672	1.56e-27	Photosynthesis	NAD_binding_1
PF05542	4.30859	0.000211715	Other	DUF760
PF04134	4.32507	0.0396336	Other	DUF393
PF00719	4.34408	2.45e-14	Lipid	Pyrophosphatase
PF00542	4.36134	1.34e-06	Other	Ribosomal_L12
PF12359	4.36568	0.000609145	Other	DUF3645
PF01852	4.37073	0.000972106	Lipid	START
PF04137	4.37549	0.00089508	S metabolism	ERO1
PF10563	4.41102	1.16e-07	Other	CA_like
PF00881	4.42822	0.013683	Other	Nitroreductase
PF00485	4.43576	3.52e-15	Photosynthesis	PRK
PF01040	4.4368	2.18e-06	Other	UbiA
PF08777	4.44011	0.0346364	Other	RRM_3
PF09996	4.45006	0.00613168	Other	DUF2237
PF05903	4.4594	0.00151515	Other	Peptidase_C97
PF06026	4.47784	3.3e-05	Other	Rib_5-P_isom_A
PF05419	4.48481	0.000140692	Photosynthesis	GUN4
PF03900	4.53637	0.00615232	Photosynthesis	Porphobil_deamC
PF00566	4.53644	0.023709	Other	RabGAP-TBC
PF01940	4.56329	0.00429089	Other	DUF92
PF07977	4.59345	0.000124446	Other	FabA
PF02801	4.63065	0.00605742	Lipid	Ketoacyl-synt_C
PF13476	4.76716	0.0127929	Other	AAA_23
PF02769	4.8318	0.0464215	Other	AIRS_C
PF00191	4.83464	0.0497717	Other	Annexin
PF12014	4.86148	0.0014947	Other	DUF3506
PF08125	4.89378	0.0439917	Carbohydrate metabolism	Mannitol_dh_C	Mannose and fructose metabolism
PF05153	4.92291	0.0425107	Other	MIOX
PF03435	4.93366	0.0419083	Amino acid metabolism	Sacchrp_dh_NADP
PF00111	4.95474	9.6e-20	Photosynthesis	Fer2
PF06415	4.95783	0.0386488	Other	iPGM_N
PF11891	4.96635	0.0349255	Photosynthesis	RETICULATA-like
PF00258	4.98198	1.05e-13	Iron	Flavodoxin_1
PF01274	4.98776	1.66e-08	TCA	Malate_synthase
PF02878	4.99539	0.000868504	Carbohydrate metabolism	PGM_PMM_I	Mannose and fructose metabolism
PF13344	5.01382	7.49e-05	Other	Hydrolase_6
PF01632	5.03516	0.0497536	Other	Ribosomal_L35p
PF14388	5.06872	0.00735698	Other	DUF4419
PF03912	5.09145	0.00549671	Photosynthesis	Psb28
PF09358	5.10328	0.0225997	Other	E1_UFD
PF13806	5.19	5.37e-07	Other	Rieske_2
PF02617	5.25865	1.16e-07	Other	ClpS
PF08609	5.26517	0.00273146	Other	Fes1
PF07386	5.28316	0.0132096	Other	DUF1499
PF06925	5.28382	0.00273146	Lipid	MGDG_synth
PF13738	5.29363	0.000858632	Other	Pyr_redox_3
PF04041	5.30087	0.0163498	Carbohydrate metabolism	Glyco_hydro_130	Glycosyl hydrolase. Mannan degradation.
PF16661	5.30183	0.0158186	Other	Lactamase_B_6
PF00348	5.31521	2.15e-08	Isoprenoids	polyprenyl_synt
PF04446	5.31636	5.23e-06	Other	Thg1
PF00312	5.33237	0.00214826	Other	Ribosomal_S15
PF14306	5.33286	0.0174469	S metabolism	PUA_2
PF04536	5.39844	0.0106715	Photosynthesis	TPM_phosphatase
PF02958	5.50624	0.00140876	Other	EcKinase
PF03462	5.51219	0.00605742	Other	PCRF
PF13616	5.52534	0.00615232	Amino acid metabolism	Rotamase_3
PF01128	5.53417	0.0174469	Isoprenoids	IspD
PF00301	5.5372	0.00553267	Other	Rubredoxin
PF01281	5.59624	0.00554311	Other	Ribosomal_L9_N
PF09070	5.63659	0.006245	Other	PFU
PF03575	5.66541	0.0135829	Other	Peptidase_S51
PF06427	5.68155	0.00338356	Other	UDP-g_GGTase
PF00834	5.71379	2.74e-12	Photosynthesis	Ribul_P_3_epim
PF03935	5.72923	0.00615232	Carbohydrate metabolism	SKN1	Cell wall component synthesis.
PF11264	5.74519	0.00273146	Photosynthesis	ThylakoidFormat
PF01729	5.76375	0.00314962	Other	QRPTase_C
PF02325	5.77973	0.00290905	Other	YGGT
PF13292	5.78617	4.21e-07	Other	DXP_synthase_N
PF03441	5.79288	0.00231657	Other	FAD_binding_7
PF14821	5.82218	0.00346305	Amino acid metabolism	Thr_synth_N
PF04399	5.83263	0.00273146	Other	Glutaredoxin2_C
PF02575	5.96739	0.000269108	Other	YbaB_DNA_bd
PF09353	5.97125	0.00107697	Isoprenoids	DUF1995
PF02204	6.0003	0.00155352	Other	VPS9
PF05603	6.00528	0.00447656	Other	DUF775
PF01761	6.07696	0.000683179	Amino acid metabolism	DHQ_synthase
PF01424	6.10272	0.000633214	Other	R3H
PF00571	6.20716	0.000156258	Other	CBS
PF13288	6.32365	0.000505886	Isoprenoids	DXPR_C
PF01116	6.36457	1.51e-05	Other	F_bP_aldolase
PF02670	6.39395	0.000262894	Isoprenoids	DXP_reductoisom
PF01988	6.41712	0.000207763	Iron	VIT1
PF03703	6.45874	0.000868601	Other	bPH_2
PF02678	6.67165	0.000652157	Other	Pirin
PF16036	6.71559	4.31e-05	Other	Chalcone_3
PF06549	7.13325	4.23e-05	Other	DUF1118
PF00011	7.21646	0.000290954	Other	HSP20
PF03737	7.27989	1.97e-08	Other	RraA-like
PF00456	7.31501	1.7e-33	Other	Transketolase_N
PF00889	7.519	7.78e-07	Other	EF_TS
PF01036	7.68207	2.19e-05	Light sensing	Bac_rhodopsin
PF13561	7.99814	1.16e-07	Lipid	adh_short_C2
PF14870	8.03469	3.89e-08	Photosynthesis	PSII_BNR
PF00255	8.78764	6e-10	Other	GSHPx
