# Supplementary material for: The dynamic trophic architecture of open-ocean protist communities revealed through machine-guided metatranscriptomics
Source: Proc Natl Acad Sci U S A. 2022 Feb 10;119(7):e2100916119. doi: 10.1073/pnas.2100916119 (PMC8851463; doi:10.1073/pnas.2100916119)
Supplement: Supplementary File [file pnas.2100916119.sd15.xlsx]

## Sheet: Sheet1
Supplementary Dataset 15: Transition zone bottle incubation - differentially expressed genes.
Transition zone community +Fe
Pfam	log2FC	padj	Pfam name	Description
PF00124	-1.94261	0.017547	Photo_RC	Photosynthetic reaction center protein
PF00258	-4.70735	0.017547	Flavodoxin_1	Flavodoxin
Transition zone community +NPFe
Pfam	log2FC	padj	Pfam name	Description
PF00474	-2.40994	0.00188944	SSF	Sodium:solute symporter family
PF01781	-1.54621	0.0488411	Ribosomal_L38e	Ribosomal L38e protein family
PF00112	-1.38774	0.00312598	Peptidase_C1	Papain family cysteine protease
PF00127	1.4612	0.0202431	Copper-bind	Copper binding proteins, plastocyanin/azurin family
PF00121	1.63254	0.0313841	TIM	Triosephosphate isomerase
PF01507	1.94532	0.0285491	PAPS_reduct	Phosphoadenosine phosphosulfate reductase family
PF00162	2.18285	0.0146262	PGK	Phosphoglycerate kinase
PF02773	2.23181	0.000371228	S-AdoMet_synt_C	S-adenosylmethionine synthetase, C-terminal domain
PF07991	2.28106	0.00609125	IlvN	Acetohydroxy acid isomeroreductase, NADPH-binding domain
PF00101	2.39672	0.0146262	RuBisCO_small	Ribulose bisphosphate carboxylase, small chain
PF01747	2.49719	0.0170408	ATP-sulfurylase	ATP-sulfurylase
PF00719	2.58115	0.00080681	Pyrophosphatase	Inorganic pyrophosphatase
PF01116	2.86078	0.00123961	F_bP_aldolase	Fructose-bisphosphate aldolase class-II
PF00456	2.90897	0.001709	Transketolase_N	Transketolase, thiamine diphosphate binding domain
