# Supplementary material for: The dynamic trophic architecture of open-ocean protist communities revealed through machine-guided metatranscriptomics
Source: Proc Natl Acad Sci U S A. 2022 Feb 10;119(7):e2100916119. doi: 10.1073/pnas.2100916119 (PMC8851463; doi:10.1073/pnas.2100916119)
Supplement: Supplementary File [file pnas.2100916119.sd16.xlsx]

## Sheet: Sheet1
Supplementary Dataset S16: Data accession information for environmental datasets used in this study.
Dataset	Reference URL
Satellite Chlorophyll	https://simonscmap.com/catalog/datasets/Reprocessed_8_Day_Satellite_CHL
PISCES Nutrients	https://simonscmap.com/catalog/datasets/Mercator_Pisces_Biogeochem_Climatology
In Situ Nutrients	https://simonscmap.com/catalog/datasets/KOK1606_Gradients1_Nutrients
Sea Surface Temperature	https://simonscmap.com/catalog/datasets/Near_Real_Time%20SST_AVHRR_OI
Prochlorococcus + Synechococcus	https://simonscmap.com/catalog/datasets/all_SeaFlow_cruises
Bacteria	https://simonscmap.com/catalog/datasets/Influx_Stations_Gradients_2019
C:N and C:P	https://simonscmap.com/catalog/datasets/Gradients1_KOK1606_PPPCPN_UW
Satellite PAR	https://simonscmap.com/catalog/datasets/MODIS%20PAR
